# Supplementary material for: ﻿The genus Nisotra Baly, 1864 (Coleoptera, Chrysomeliae, Galerucinae, Alticini) in Taiwan, with redescriptions of four Asian species and notes on the immature stages of N.gemella (Erichson, 1834)
Source: Zookeys. 2024 Jul 1;1205:299–331. doi: 10.3897/zookeys.1205.121928 (PMC11231573; doi:10.3897/zookeys.1205.121928)
Supplement: XML Treatment for Nisotra chrysomeloides [file zookeys.1205.121928-treatment1.xml]

<!DOCTYPE tp:taxon-treatment
  PUBLIC "-//TaxonX//DTD Taxonomic Treatment Publishing DTD v0 20100105//EN" "tax-treatment-NSO.dtd">
<tp:taxon-treatment xmlns:tp="http://www.plazi.org/taxpub"><tp:treatment-meta><kwd-group><label>Taxon classification</label><kwd>
              <named-content content-type="kingdom">Animalia</named-content>
            </kwd><kwd>
              <named-content content-type="order">Coleoptera</named-content>
            </kwd><kwd>
              <named-content content-type="family">Chrysomelidae</named-content>
            </kwd></kwd-group><mixed-citation publication-type="journal"><person-group><name><surname>Lee</surname><given-names>Chi-Feng</given-names></name><name><surname>Chiang</surname><given-names>Ming-Yao</given-names></name><name><surname>Geiser</surname><given-names>Michael F.</given-names></name><name><surname>Chuang</surname><given-names>Kuo-Hung</given-names></name></person-group><article-title>﻿The genus <italic><tp:taxon-name><tp:taxon-name-part taxon-name-part-type="genus" reg="Nisotra">Nisotra</tp:taxon-name-part></tp:taxon-name></italic> Baly, 1864 (<tp:taxon-name><tp:taxon-name-part taxon-name-part-type="order">Coleoptera</tp:taxon-name-part></tp:taxon-name>, Chrysomeliae, <tp:taxon-name><tp:taxon-name-part taxon-name-part-type="subfamily">Galerucinae</tp:taxon-name-part></tp:taxon-name>, <tp:taxon-name><tp:taxon-name-part taxon-name-part-type="tribe">Alticini</tp:taxon-name-part></tp:taxon-name>) in Taiwan, with redescriptions of four Asian species and notes on the immature stages of <italic><tp:taxon-name><tp:taxon-name-part taxon-name-part-type="genus" reg="Nisotra">N.</tp:taxon-name-part><tp:taxon-name-part taxon-name-part-type="species" reg="gemella">gemella</tp:taxon-name-part></tp:taxon-name></italic> (Erichson, 1834)</article-title><source>Zookeys</source><day>01</day><month>07</month><year>2024</year><volume>1205</volume><fpage>299</fpage><lpage>331</lpage><pub-id pub-id-type="doi">10.3897/zookeys.1205.121928</pub-id></mixed-citation></tp:treatment-meta><tp:nomenclature><label>﻿</label><tp:taxon-name>
            <object-id xmlns:xlink="http://www.w3.org/1999/xlink" content-type="arpha" xlink:type="simple">42A3C979-E19F-54FE-8E86-3B3D785B8C58</object-id>
            <tp:taxon-name-part taxon-name-part-type="genus" reg="Nisotra">Nisotra</tp:taxon-name-part>
            <tp:taxon-name-part taxon-name-part-type="species" reg="chrysomeloides">chrysomeloides</tp:taxon-name-part>
          </tp:taxon-name><tp:taxon-authority>Jacoby, 1885</tp:taxon-authority><xref ref-type="fig" rid="F2">Figs 2A, B</xref><xref ref-type="fig" rid="F3">, 3A–C</xref><xref ref-type="fig" rid="F4">, 4</xref><tp:nomenclature-citation-list><tp:nomenclature-citation><tp:taxon-name>
                <tp:taxon-name-part taxon-name-part-type="genus" reg="Nisotra">Nisotra</tp:taxon-name-part>
                <tp:taxon-name-part taxon-name-part-type="species" reg="chrysomeloides">chrysomeloides</tp:taxon-name-part>
              </tp:taxon-name><comment>Jacoby, 1885: 36 (Malaysia: Sarawak); <xref ref-type="bibr" rid="B48">Weise 1922</xref>: 126 (Indonesia: Java; redescription); <xref ref-type="bibr" rid="B39">Scherer 1969</xref>: 150 (India, Myanmar, Vietnam, China; illustration of male aedeagus); <xref ref-type="bibr" rid="B47">Wang 1992</xref>: 684 (China: Sichuan, Yunnan); <xref ref-type="bibr" rid="B32">Medvedev 1992</xref>: 32 (Nepal); <xref ref-type="bibr" rid="B34">Medvedev 2000</xref>: 21 (Nepal).</comment></tp:nomenclature-citation><tp:nomenclature-citation><tp:taxon-name>
                <tp:taxon-name-part taxon-name-part-type="genus" reg="Podagrica">Podagrica</tp:taxon-name-part>
                <tp:taxon-name-part taxon-name-part-type="species" reg="dohertyi">dohertyi</tp:taxon-name-part>
              </tp:taxon-name><comment>: Maulik, 1926 (one paratype).</comment></tp:nomenclature-citation><tp:nomenclature-citation><tp:taxon-name>
                <tp:taxon-name-part taxon-name-part-type="genus" reg="Nisotra">Nisotra</tp:taxon-name-part>
                <tp:taxon-name-part taxon-name-part-type="species" reg="orbiculata">orbiculata</tp:taxon-name-part>
              </tp:taxon-name><comment>sensu Gressitt and <xref ref-type="bibr" rid="B19">Kimoto 1966</xref>: 793 (China: Hainan, Liamui).</comment></tp:nomenclature-citation><tp:nomenclature-citation><tp:taxon-name>
                <tp:taxon-name-part taxon-name-part-type="genus" reg="Nisotra">Nisotra</tp:taxon-name-part>
                <tp:taxon-name-part taxon-name-part-type="species" reg="gemella">gemella</tp:taxon-name-part>
              </tp:taxon-name><comment>sensu <xref ref-type="bibr" rid="B33">Medvedev 1993</xref>: 17 (Philippines: Palawan); <xref ref-type="bibr" rid="B25">Kimoto 2000</xref>: 233 (Laos: Umg. Vientiane).</comment></tp:nomenclature-citation></tp:nomenclature-citation-list></tp:nomenclature><tp:treatment-sec sec-type="Types" id="SECID0EMRAE"><title>Types.</title><p><italic><tp:taxon-name><tp:taxon-name-part taxon-name-part-type="genus" reg="Nisotra">Nisotra</tp:taxon-name-part><tp:taxon-name-part taxon-name-part-type="species" reg="chrysomeloides">chrysomeloides</tp:taxon-name-part></tp:taxon-name></italic>. <bold><italic>Lectotype</italic></bold> ♂ (<named-content xmlns:xlink="http://www.w3.org/1999/xlink" content-type="dwc:institutional_code" xlink:title="Museo Civico di Storia Naturale “Giacomo Doria”, Genova, Italy" xlink:href="http://grbio.org/institution/museo-civico-di-storia-naturale-giacomo-doria-0" xlink:type="simple">MCSN</named-content>, here designated for clarifying its taxonomic status) (Fig. <xref ref-type="fig" rid="F2">2A, B</xref>), labeled: “Borneo / Sarawak / 1865 66. / Coll. J. Doria [p, w] // Typus [p, w, red letters, with red border] // chrysomeloides / Jac. [p, w] // Nisotra / chrysomeloides / Jac. [h, b] // SYNTYPUS / <italic><tp:taxon-name><tp:taxon-name-part taxon-name-part-type="genus" reg="Nisotra">Nisotra</tp:taxon-name-part></tp:taxon-name></italic> / <italic><tp:taxon-name><tp:taxon-name-part taxon-name-part-type="genus" reg="Nisotra"/><tp:taxon-name-part taxon-name-part-type="species" reg="chrysomeloides">chrysomeloides</tp:taxon-name-part></tp:taxon-name></italic> n. <abbrev xmlns:xlink="http://www.w3.org/1999/xlink" xlink:title="Spiracles" id="ABBRID0ERTAE" xlink:type="simple">sp</abbrev>. / det. M. Jacoby, 1885 [p, r] // Museo Civico / di Genova [p, b]”. Paralectotypes. 3♂, 4♀ (<named-content xmlns:xlink="http://www.w3.org/1999/xlink" content-type="dwc:institutional_code" xlink:title="Museo Civico di Storia Naturale “Giacomo Doria”, Genova, Italy" xlink:href="http://grbio.org/institution/museo-civico-di-storia-naturale-giacomo-doria-0" xlink:type="simple">MCSN</named-content>): “Borneo / Sarawak / 1865 66. / Coll. J. Doria [p, w] // SYNTYPUS / <italic><tp:taxon-name><tp:taxon-name-part taxon-name-part-type="genus" reg="Nisotra">Nisotra</tp:taxon-name-part></tp:taxon-name></italic> / <italic><tp:taxon-name><tp:taxon-name-part taxon-name-part-type="genus" reg="Nisotra"/><tp:taxon-name-part taxon-name-part-type="species" reg="chrysomeloides">chrysomeloides</tp:taxon-name-part></tp:taxon-name></italic> n. <abbrev xmlns:xlink="http://www.w3.org/1999/xlink" xlink:title="Spiracles" id="ABBRID0EKUAE" xlink:type="simple">sp</abbrev>. / det. M. Jacoby, 1885 [p, r] // Museo Civico / di Genova [p, b]”; 2♀ (<named-content xmlns:xlink="http://www.w3.org/1999/xlink" content-type="dwc:institutional_code" xlink:title="Museo Civico di Storia Naturale “Giacomo Doria”, Genova, Italy" xlink:href="http://grbio.org/institution/museo-civico-di-storia-naturale-giacomo-doria-0" xlink:type="simple">MCSN</named-content>): “Sarawak / Doria 65 [p, w] // SYNTYPUS / <italic><tp:taxon-name><tp:taxon-name-part taxon-name-part-type="genus" reg="Nisotra">Nisotra</tp:taxon-name-part></tp:taxon-name></italic> / <italic><tp:taxon-name><tp:taxon-name-part taxon-name-part-type="genus" reg="Nisotra"/><tp:taxon-name-part taxon-name-part-type="species" reg="chrysomeloides">chrysomeloides</tp:taxon-name-part></tp:taxon-name></italic> n. <abbrev xmlns:xlink="http://www.w3.org/1999/xlink" xlink:title="Spiracles" id="ABBRID0EDVAE" xlink:type="simple">sp</abbrev>. / det. M. Jacoby, 1885 [p, r] // Museo Civico / di Genova [p, b]”; 1♀ (<named-content xmlns:xlink="http://www.w3.org/1999/xlink" content-type="dwc:institutional_code" xlink:title="Natural History Museum, London, UK" xlink:href="http://grbio.org/institution/natural-history-museum-london" xlink:type="simple">NHMUK</named-content>): “Borneo / Sarawak / 1865 66. / Coll. J. Doria [p, w] // Jacoby Coll. / 1909-28a [p, w] // chrysomeloides Jac [h, b] // SYN- / TYPE [p, w, circle label with blue border]”; 1 (sex undetermined, <named-content xmlns:xlink="http://www.w3.org/1999/xlink" content-type="dwc:institutional_code" xlink:title="Museum of Comparative Zoology, Harvard University, Massachusetts, USA" xlink:href="http://grbio.org/institution/museum-comparative-zoology" xlink:type="simple">MCZC</named-content>): “Borneo / Sarawak / 1865 66. / Coll. J. Doria [p, w] // 1st Jacoby / Coll. [p, w] // chrysomeloides / Jac. [h, b] // Type [p] / 18561 [h, r]”.</p><fig id="F2" position="float" orientation="portrait"><object-id xmlns:xlink="http://www.w3.org/1999/xlink" content-type="doi" xlink:type="simple">10.3897/zookeys.1205.121928.figure2</object-id><object-id xmlns:xlink="http://www.w3.org/1999/xlink" content-type="arpha" xlink:type="simple">A347CBDB-F2CD-5640-8259-28D618EC55C9</object-id><label>Figure 2.</label><caption><p>Type specimens and labels <bold>A</bold><italic><tp:taxon-name><tp:taxon-name-part taxon-name-part-type="genus" reg="Nisotra">Nisotra</tp:taxon-name-part><tp:taxon-name-part taxon-name-part-type="species" reg="chrysomeloides">chrysomeloides</tp:taxon-name-part></tp:taxon-name></italic> Jacoby, 1885, lectotype <bold>B</bold> labels pinned with lectotype <bold>C</bold><italic><tp:taxon-name><tp:taxon-name-part taxon-name-part-type="genus" reg="Podagrica">Podagrica</tp:taxon-name-part><tp:taxon-name-part taxon-name-part-type="species" reg="dohertyi">dohertyi</tp:taxon-name-part></tp:taxon-name></italic> Maulik, 1926, holotype <bold>D</bold> labels pinned with holotype.</p></caption><graphic xmlns:xlink="http://www.w3.org/1999/xlink" xlink:href="zookeys-1205-299_article-121928__-g002.jpg" position="float" orientation="portrait" xlink:type="simple" id="oo_1083039.jpg"><uri content-type="original_file" xlink:type="simple">https://binary.pensoft.net/fig/1083039</uri></graphic></fig><p><italic><tp:taxon-name><tp:taxon-name-part taxon-name-part-type="genus" reg="Podagrica">Podagrica</tp:taxon-name-part><tp:taxon-name-part taxon-name-part-type="species" reg="dohertyi">dohertyi</tp:taxon-name-part></tp:taxon-name></italic>. 1♀ (<named-content xmlns:xlink="http://www.w3.org/1999/xlink" content-type="dwc:institutional_code" xlink:title="Natural History Museum, London, UK" xlink:href="http://grbio.org/institution/natural-history-museum-london" xlink:type="simple">NHMUK</named-content>): “Co- / type [p, w, circle label with yellow border] // Doherty [p, w] // Birmah / RubyM<sup>es</sup> [p, w] // Fry Coll. / 1905. 100. [p, w] // <italic><tp:taxon-name><tp:taxon-name-part taxon-name-part-type="genus" reg="Podagrica">Podagrica</tp:taxon-name-part></tp:taxon-name></italic> / <italic><tp:taxon-name><tp:taxon-name-part taxon-name-part-type="genus" reg="Podagrica"/><tp:taxon-name-part taxon-name-part-type="species" reg="dohertyi">dohertyi</tp:taxon-name-part></tp:taxon-name></italic> M. [h] / S. Mulik det. [p] / type 1926 [h, w]”.</p></tp:treatment-sec><tp:treatment-sec sec-type="material" id="SECID0EQYAE"><title>Additional material examined.</title><p><bold>Cambodia.</bold> 1♂ (<named-content xmlns:xlink="http://www.w3.org/1999/xlink" content-type="dwc:institutional_code" xlink:title="Natural History Museum, London, UK" xlink:href="http://grbio.org/institution/natural-history-museum-london" xlink:type="simple">NHMUK</named-content>), Phnom Bokor, 24–31.X.2007, leg. S. Murzin; 1♀ (<named-content xmlns:xlink="http://www.w3.org/1999/xlink" content-type="dwc:institutional_code" xlink:title="Natural History Museum, London, UK" xlink:href="http://grbio.org/institution/natural-history-museum-london" xlink:type="simple">NHMUK</named-content>), Kirirom, 15–17.X.2007, leg. S. Murzin; <bold>China.</bold> Hainan: 2♂, 2♀ (<named-content xmlns:xlink="http://www.w3.org/1999/xlink" content-type="dwc:institutional_code" xlink:title="Natural History Museum, London, UK" xlink:href="http://grbio.org/institution/natural-history-museum-london" xlink:type="simple">NHMUK</named-content>), leg. J. Whitehead, 1899.315; 1♀ (<named-content xmlns:xlink="http://www.w3.org/1999/xlink" content-type="dwc:institutional_code" xlink:title="Kitakyushu Museum of Natural History and Human History, Kitakyushu, Japan" xlink:href="http://grbio.org/institution/kitakyushu-museum-and-institute-natural-history" xlink:type="simple">KMNH</named-content>), Liamui, 2.VIII.1933, leg. J. L. Gressitt; Hong Kong: 2♂ (<named-content xmlns:xlink="http://www.w3.org/1999/xlink" content-type="dwc:institutional_code" xlink:title="Kitakyushu Museum of Natural History and Human History, Kitakyushu, Japan" xlink:href="http://grbio.org/institution/kitakyushu-museum-and-institute-natural-history" xlink:type="simple">KMNH</named-content>), Lam Tsuen Valley nr Pak Ngau Shek, 30.V.1965, leg. Y. Miyatake; Yunnan: 1♂ (<abbrev xmlns:xlink="http://www.w3.org/1999/xlink" xlink:title="Applied Zoology Division, Taiwan Agricultural Research Insitute, Taichung, Taiwan" id="ABBRID0EOZAE" xlink:type="simple">TARI</abbrev>), Banggunjianshan (邦棍尖山), 20.V.2016, leg. Y.-T. Wang; 2♂, 1♀ (<abbrev xmlns:xlink="http://www.w3.org/1999/xlink" xlink:title="Applied Zoology Division, Taiwan Agricultural Research Insitute, Taichung, Taiwan" id="ABBRID0ESZAE" xlink:type="simple">TARI</abbrev>), Bakaliangzi (坝卡梁子), 26.III.2018, leg. Y.-T. Wang; 1♂, 3♀ (<abbrev xmlns:xlink="http://www.w3.org/1999/xlink" xlink:title="Applied Zoology Division, Taiwan Agricultural Research Insitute, Taichung, Taiwan" id="ABBRID0EWZAE" xlink:type="simple">TARI</abbrev>), Bakaxiaozhai (巴卡小寨), 2.VIII.2017, leg. Y.-T. Wang; 1♂ (<abbrev xmlns:xlink="http://www.w3.org/1999/xlink" xlink:title="Applied Zoology Division, Taiwan Agricultural Research Insitute, Taichung, Taiwan" id="ABBRID0E1ZAE" xlink:type="simple">TARI</abbrev>), same but with “18.IX.2017”; 2♀ (<abbrev xmlns:xlink="http://www.w3.org/1999/xlink" xlink:title="Applied Zoology Division, Taiwan Agricultural Research Insitute, Taichung, Taiwan" id="ABBRID0E5ZAE" xlink:type="simple">TARI</abbrev>), Bangdashan (邦達山), 16.IX.2015, leg. Y.-T. Wang; 2♂, 1♀ (<abbrev xmlns:xlink="http://www.w3.org/1999/xlink" xlink:title="Applied Zoology Division, Taiwan Agricultural Research Insitute, Taichung, Taiwan" id="ABBRID0EC1AE" xlink:type="simple">TARI</abbrev>), Bulangshan (布朗山), 28.IX.2017, leg. Y.-T. Wang; 2♀ (<abbrev xmlns:xlink="http://www.w3.org/1999/xlink" xlink:title="Applied Zoology Division, Taiwan Agricultural Research Insitute, Taichung, Taiwan" id="ABBRID0EG1AE" xlink:type="simple">TARI</abbrev>), Chinoshan (基諾山), 30.V.2018, leg. Y.-T. Wang; 1♀ (<abbrev xmlns:xlink="http://www.w3.org/1999/xlink" xlink:title="Applied Zoology Division, Taiwan Agricultural Research Insitute, Taichung, Taiwan" id="ABBRID0EK1AE" xlink:type="simple">TARI</abbrev>), Luteshan (綠德山), 9.IX.2017, leg. Y.-T. Wang; 2♀ (<abbrev xmlns:xlink="http://www.w3.org/1999/xlink" xlink:title="Applied Zoology Division, Taiwan Agricultural Research Insitute, Taichung, Taiwan" id="ABBRID0EO1AE" xlink:type="simple">TARI</abbrev>), Manfen (曼粉), 12.V.2016, leg. Y.-T. Wang; 1♂ (<abbrev xmlns:xlink="http://www.w3.org/1999/xlink" xlink:title="Applied Zoology Division, Taiwan Agricultural Research Insitute, Taichung, Taiwan" id="ABBRID0ES1AE" xlink:type="simple">TARI</abbrev>), same but with “20.IX.2017”; 1♂ (<abbrev xmlns:xlink="http://www.w3.org/1999/xlink" xlink:title="Applied Zoology Division, Taiwan Agricultural Research Insitute, Taichung, Taiwan" id="ABBRID0EW1AE" xlink:type="simple">TARI</abbrev>), Menglun (勐侖), 2.VIII.2017, leg. Y.-T. Wang; 1♀ (<abbrev xmlns:xlink="http://www.w3.org/1999/xlink" xlink:title="Applied Zoology Division, Taiwan Agricultural Research Insitute, Taichung, Taiwan" id="ABBRID0E11AE" xlink:type="simple">TARI</abbrev>), Mohan (磨憨), 14.V.2016, leg. Y.-T. Wang; 2♂, 6♀ (<abbrev xmlns:xlink="http://www.w3.org/1999/xlink" xlink:title="Applied Zoology Division, Taiwan Agricultural Research Insitute, Taichung, Taiwan" id="ABBRID0E51AE" xlink:type="simple">TARI</abbrev>), Ruili (瑞麗), 6.IX.2014, leg. Y.-T. Wang; <bold>India.</bold> 2♀ (<named-content xmlns:xlink="http://www.w3.org/1999/xlink" content-type="dwc:institutional_code" xlink:title="Museo Civico di Storia Naturale “Giacomo Doria”, Genova, Italy" xlink:href="http://grbio.org/institution/museo-civico-di-storia-naturale-giacomo-doria-0" xlink:type="simple">MCSN</named-content>), Mungphu, 1890, leg. D. Atkinson; Sikkim: 1♀ (<named-content xmlns:xlink="http://www.w3.org/1999/xlink" content-type="dwc:institutional_code" xlink:title="Kitakyushu Museum of Natural History and Human History, Kitakyushu, Japan" xlink:href="http://grbio.org/institution/kitakyushu-museum-and-institute-natural-history" xlink:type="simple">KMNH</named-content>); Uttarakhand: 1♂ (<named-content xmlns:xlink="http://www.w3.org/1999/xlink" content-type="dwc:institutional_code" xlink:title="Laboratory for Systematic Entomology, Hokkaido University, Sapporo, Japan" xlink:href="http://grbio.org/institution/hokkaido-university" xlink:type="simple">SEHU</named-content>), Mohand Forest nr Dehra Dun, 7–9.XI.1978; <bold>Indonesia.</bold> Java: 1♀ (<named-content xmlns:xlink="http://www.w3.org/1999/xlink" content-type="dwc:institutional_code" xlink:title="Laboratory for Systematic Entomology, Hokkaido University, Sapporo, Japan" xlink:href="http://grbio.org/institution/hokkaido-university" xlink:type="simple">SEHU</named-content>), Bremi, Mt. Argopuro, 31.V.2005, leg. H. Takizawa; 1♂ (<named-content xmlns:xlink="http://www.w3.org/1999/xlink" content-type="dwc:institutional_code" xlink:title="Museo Civico di Storia Naturale “Giacomo Doria”, Genova, Italy" xlink:href="http://grbio.org/institution/museo-civico-di-storia-naturale-giacomo-doria-0" xlink:type="simple">MCSN</named-content>), Buitenzorg (= Bogor), 1878, leg. D. Lansberge; 1♂, 2♀ (<named-content xmlns:xlink="http://www.w3.org/1999/xlink" content-type="dwc:institutional_code" xlink:title="Museo Civico di Storia Naturale “Giacomo Doria”, Genova, Italy" xlink:href="http://grbio.org/institution/museo-civico-di-storia-naturale-giacomo-doria-0" xlink:type="simple">MCSN</named-content>), Sinagar, IV.1876, leg. Beccari; 6♂, 12♀ (<named-content xmlns:xlink="http://www.w3.org/1999/xlink" content-type="dwc:institutional_code" xlink:title="Museo Civico di Storia Naturale “Giacomo Doria”, Genova, Italy" xlink:href="http://grbio.org/institution/museo-civico-di-storia-naturale-giacomo-doria-0" xlink:type="simple">MCSN</named-content>), Tcibodas, X.1874, leg. O Beccari; Sumatra: 2♂, 4♀ (<abbrev xmlns:xlink="http://www.w3.org/1999/xlink" xlink:title="Senckenberg Deutsches Enomologisches Institut, Müncheberg, Germany" id="ABBRID0EC3AE" xlink:type="simple">SDEI</abbrev>), coll. Kraatz; 1♂, 1♀ (<named-content xmlns:xlink="http://www.w3.org/1999/xlink" content-type="dwc:institutional_code" xlink:title="Museo Civico di Storia Naturale “Giacomo Doria”, Genova, Italy" xlink:href="http://grbio.org/institution/museo-civico-di-storia-naturale-giacomo-doria-0" xlink:type="simple">MCSN</named-content>), Balighe, X.1890–III.1891, leg. E. Modigliani; 1♂, 1♀ (<named-content xmlns:xlink="http://www.w3.org/1999/xlink" content-type="dwc:institutional_code" xlink:title="Laboratory for Systematic Entomology, Hokkaido University, Sapporo, Japan" xlink:href="http://grbio.org/institution/hokkaido-university" xlink:type="simple">SEHU</named-content>), Jambi, Lapak Aur, 6.II.2006, leg. H. Takizawa; 1♀ (<named-content xmlns:xlink="http://www.w3.org/1999/xlink" content-type="dwc:institutional_code" xlink:title="Museo Civico di Storia Naturale “Giacomo Doria”, Genova, Italy" xlink:href="http://grbio.org/institution/museo-civico-di-storia-naturale-giacomo-doria-0" xlink:type="simple">MCSN</named-content>), Mentawei Island, Si Oban, IV.-VIII.1894, leg. Modigliani; 1♀ (<named-content xmlns:xlink="http://www.w3.org/1999/xlink" content-type="dwc:institutional_code" xlink:title="Museo Civico di Storia Naturale “Giacomo Doria”, Genova, Italy" xlink:href="http://grbio.org/institution/museo-civico-di-storia-naturale-giacomo-doria-0" xlink:type="simple">MCSN</named-content>), Padang, 1890, leg. E. Modigliani; 2♂, 1♀ (<named-content xmlns:xlink="http://www.w3.org/1999/xlink" content-type="dwc:institutional_code" xlink:title="Museo Civico di Storia Naturale “Giacomo Doria”, Genova, Italy" xlink:href="http://grbio.org/institution/museo-civico-di-storia-naturale-giacomo-doria-0" xlink:type="simple">MCSN</named-content>), Pangherang -Pisang, X.1890–III.1891, leg. E. Modigliani; 1♂, 1♀ (<named-content xmlns:xlink="http://www.w3.org/1999/xlink" content-type="dwc:institutional_code" xlink:title="Laboratory for Systematic Entomology, Hokkaido University, Sapporo, Japan" xlink:href="http://grbio.org/institution/hokkaido-university" xlink:type="simple">SEHU</named-content>), Gunnung Sibayak (Tanah Karo), 11.II.1984, leg. H. Urban, K. Urban, I. Worm, J. Wiesner; 2♂, 2♀ (<named-content xmlns:xlink="http://www.w3.org/1999/xlink" content-type="dwc:institutional_code" xlink:title="Museo Civico di Storia Naturale “Giacomo Doria”, Genova, Italy" xlink:href="http://grbio.org/institution/museo-civico-di-storia-naturale-giacomo-doria-0" xlink:type="simple">MCSN</named-content>), Soekaranda, leg. Dohrn; <bold>Laos.</bold> 1♂, 1♀ (<named-content xmlns:xlink="http://www.w3.org/1999/xlink" content-type="dwc:institutional_code" xlink:title="Natural History Museum, London, UK" xlink:href="http://grbio.org/institution/natural-history-museum-london" xlink:type="simple">NHMUK</named-content>), Haut Mekong, Muong Sing, 18.IV.1918, leg. R. V. de Salvaza; 1♀ (<named-content xmlns:xlink="http://www.w3.org/1999/xlink" content-type="dwc:institutional_code" xlink:title="Kitakyushu Museum of Natural History and Human History, Kitakyushu, Japan" xlink:href="http://grbio.org/institution/kitakyushu-museum-and-institute-natural-history" xlink:type="simple">KMNH</named-content>), Umg. Vientiane, III. –VI.1963; Champasak: 2♂, 2♀ (<named-content xmlns:xlink="http://www.w3.org/1999/xlink" content-type="dwc:institutional_code" xlink:title="Natural History Museum, London, UK" xlink:href="http://grbio.org/institution/natural-history-museum-london" xlink:type="simple">NHMUK</named-content>), Bolaven Paleau, Rout (No. 23), Pakse-Paksong, Ban Itou env (km 35), 10–18.IV.1999, leg. E. Jendek &amp; O. Šauša; Hua Pan: 5♂, 19♀ (<named-content xmlns:xlink="http://www.w3.org/1999/xlink" content-type="dwc:institutional_code" xlink:title="Natural History Museum, London, UK" xlink:href="http://grbio.org/institution/natural-history-museum-london" xlink:type="simple">NHMUK</named-content>), Ban Saleui, Phou Pan Mt., 3–30.VI.2014, leg. C. Holzschuh; 3♂, 5♀ (<named-content xmlns:xlink="http://www.w3.org/1999/xlink" content-type="dwc:institutional_code" xlink:title="Natural History Museum, London, UK" xlink:href="http://grbio.org/institution/natural-history-museum-london" xlink:type="simple">NHMUK</named-content>), same but with “27.IV. –1.VI.2011”; Louang Namtha: 1♀ (<named-content xmlns:xlink="http://www.w3.org/1999/xlink" content-type="dwc:institutional_code" xlink:title="Natural History Museum, London, UK" xlink:href="http://grbio.org/institution/natural-history-museum-london" xlink:type="simple">NHMUK</named-content>), 20 km NW Louang Namtha, 24–30.V.1997, leg. Jendek; Phongsaly: 9♂, 4♀ (<named-content xmlns:xlink="http://www.w3.org/1999/xlink" content-type="dwc:institutional_code" xlink:title="Natural History Museum, London, UK" xlink:href="http://grbio.org/institution/natural-history-museum-london" xlink:type="simple">NHMUK</named-content>), Phongsaly, Phu Fa, 26.VII.2006, leg. M. Geiser; Vientiane: 1♀ (<named-content xmlns:xlink="http://www.w3.org/1999/xlink" content-type="dwc:institutional_code" xlink:title="Natural History Museum, London, UK" xlink:href="http://grbio.org/institution/natural-history-museum-london" xlink:type="simple">NHMUK</named-content>), Vang Vieng, 20.VII.2006, leg. A. Strauch; <bold>Malaysia.</bold> Pahang: 3♂, 2♀ (<named-content xmlns:xlink="http://www.w3.org/1999/xlink" content-type="dwc:institutional_code" xlink:title="Laboratory for Systematic Entomology, Hokkaido University, Sapporo, Japan" xlink:href="http://grbio.org/institution/hokkaido-university" xlink:type="simple">SEHU</named-content>), Cameron Highland, Gn. Brinchiang, 30.VIII.2016, leg. H. Takizawa; Sabah: 1♂, 1♀ (<named-content xmlns:xlink="http://www.w3.org/1999/xlink" content-type="dwc:institutional_code" xlink:title="Laboratory for Systematic Entomology, Hokkaido University, Sapporo, Japan" xlink:href="http://grbio.org/institution/hokkaido-university" xlink:type="simple">SEHU</named-content>), Kota Kinabalu, Kg. Kiapad, Inanam, 26.VI.2010, leg. H. Takizawa; 1♂, 2♀ (<named-content xmlns:xlink="http://www.w3.org/1999/xlink" content-type="dwc:institutional_code" xlink:title="Laboratory for Systematic Entomology, Hokkaido University, Sapporo, Japan" xlink:href="http://grbio.org/institution/hokkaido-university" xlink:type="simple">SEHU</named-content>), Ranau, Kundasan, 30.VI.2007, leg. H. Takizawa; Sarawak: 1♀ (<named-content xmlns:xlink="http://www.w3.org/1999/xlink" content-type="dwc:institutional_code" xlink:title="Laboratory for Systematic Entomology, Hokkaido University, Sapporo, Japan" xlink:href="http://grbio.org/institution/hokkaido-university" xlink:type="simple">SEHU</named-content>), Kelambit Highland, Bario, 13.VI.2018, leg. A. Abe; <bold>Myanmar.</bold> 3♂, 2♀ (2♂: <abbrev xmlns:xlink="http://www.w3.org/1999/xlink" xlink:title="Senckenberg Deutsches Enomologisches Institut, Müncheberg, Germany" id="ABBRID0EY5AE" xlink:type="simple">SDEI</abbrev>; 1♂, 1♀: <named-content xmlns:xlink="http://www.w3.org/1999/xlink" content-type="dwc:institutional_code" xlink:title="Museo Civico di Storia Naturale “Giacomo Doria”, Genova, Italy" xlink:href="http://grbio.org/institution/museo-civico-di-storia-naturale-giacomo-doria-0" xlink:type="simple">MCSN</named-content>; 1♀: <named-content xmlns:xlink="http://www.w3.org/1999/xlink" content-type="dwc:institutional_code" xlink:title="Natural History Museum, London, UK" xlink:href="http://grbio.org/institution/natural-history-museum-london" xlink:type="simple">NHMUK</named-content>), Carin Cheba, V.–VII.-(18)88, leg. L. Fea; 1♂ (<named-content xmlns:xlink="http://www.w3.org/1999/xlink" content-type="dwc:institutional_code" xlink:title="Natural History Museum, London, UK" xlink:href="http://grbio.org/institution/natural-history-museum-london" xlink:type="simple">NHMUK</named-content>), Karen Mts., leg. Doherty, Fry Coll., 1905.100; 1♂ (<named-content xmlns:xlink="http://www.w3.org/1999/xlink" content-type="dwc:institutional_code" xlink:title="Natural History Museum, London, UK" xlink:href="http://grbio.org/institution/natural-history-museum-london" xlink:type="simple">NHMUK</named-content>), Momeit, leg. Doherty, Fry Coll., 1905.100; 1♀ (<named-content xmlns:xlink="http://www.w3.org/1999/xlink" content-type="dwc:institutional_code" xlink:title="Natural History Museum, London, UK" xlink:href="http://grbio.org/institution/natural-history-museum-london" xlink:type="simple">NHMUK</named-content>), Pegu, Atkinson Coll., 1892-3; 1♀ (<named-content xmlns:xlink="http://www.w3.org/1999/xlink" content-type="dwc:institutional_code" xlink:title="Natural History Museum, London, UK" xlink:href="http://grbio.org/institution/natural-history-museum-london" xlink:type="simple">NHMUK</named-content>), Toungoo, coll. Andrewes, 1922-221; Kachin State: 2♀ (<named-content xmlns:xlink="http://www.w3.org/1999/xlink" content-type="dwc:institutional_code" xlink:title="Natural History Museum, London, UK" xlink:href="http://grbio.org/institution/natural-history-museum-london" xlink:type="simple">NHMUK</named-content>), Nam Tamai, 2.VIII.1938, leg. R. Kaulback; <bold>Nepal.</bold> Bagman Zong: 1♀ (<named-content xmlns:xlink="http://www.w3.org/1999/xlink" content-type="dwc:institutional_code" xlink:title="Museo Civico di Storia Naturale “Giacomo Doria”, Genova, Italy" xlink:href="http://grbio.org/institution/museo-civico-di-storia-naturale-giacomo-doria-0" xlink:type="simple">MCSN</named-content>), Kathmandu valley, Lalitpur Distr., Godawari-Phulchoki, 1–7.VI.1996, leg. P. Čechovský; <bold>Philippines.</bold> Palawan: 1♀ (<named-content xmlns:xlink="http://www.w3.org/1999/xlink" content-type="dwc:institutional_code" xlink:title="Museo Civico di Storia Naturale “Giacomo Doria”, Genova, Italy" xlink:href="http://grbio.org/institution/museo-civico-di-storia-naturale-giacomo-doria-0" xlink:type="simple">MCSN</named-content>), Singapan Basin, Tau’t reservation, 11.XII.1990–5.I.1991, coll. Medvedev; <bold>Thailand.</bold> Nakhon Ratchasima: 1♀ (<named-content xmlns:xlink="http://www.w3.org/1999/xlink" content-type="dwc:institutional_code" xlink:title="Natural History Museum, London, UK" xlink:href="http://grbio.org/institution/natural-history-museum-london" xlink:type="simple">NHMUK</named-content>), 15.VI.1962, coll. C. I. E.; Nan: 12♂, 11♀ (<named-content xmlns:xlink="http://www.w3.org/1999/xlink" content-type="dwc:institutional_code" xlink:title="Natural History Museum, London, UK" xlink:href="http://grbio.org/institution/natural-history-museum-london" xlink:type="simple">NHMUK</named-content>), Doi Phuka N. P., V.2000, leg. local collector; Tak: 1♀ (<named-content xmlns:xlink="http://www.w3.org/1999/xlink" content-type="dwc:institutional_code" xlink:title="Natural History Museum, London, UK" xlink:href="http://grbio.org/institution/natural-history-museum-london" xlink:type="simple">NHMUK</named-content>), Mae Chan / Mae Klong confluence, Thung Yai Wildlife Sanctuary, 27.IV.–6.V.1988, leg. M. J. D. Brendell; <bold>Vietnam.</bold> Gia Lai-Kon Tum: 1♀ (<named-content xmlns:xlink="http://www.w3.org/1999/xlink" content-type="dwc:institutional_code" xlink:title="Museo Civico di Storia Naturale “Giacomo Doria”, Genova, Italy" xlink:href="http://grbio.org/institution/museo-civico-di-storia-naturale-giacomo-doria-0" xlink:type="simple">MCSN</named-content>), So Lang, 50 km N Ankhe Ha-Nung, 9.XI.1979, coll. Medvedev; Lao Cai: 1♂ (<named-content xmlns:xlink="http://www.w3.org/1999/xlink" content-type="dwc:institutional_code" xlink:title="Natural History Museum, London, UK" xlink:href="http://grbio.org/institution/natural-history-museum-london" xlink:type="simple">NHMUK</named-content>), Cha Pa (= Sa Pa), 13–20.IV.1962, leg. A. Warchalowski; Vinh Phuc: 6♂, 3♀ (<named-content xmlns:xlink="http://www.w3.org/1999/xlink" content-type="dwc:institutional_code" xlink:title="Natural History Museum, London, UK" xlink:href="http://grbio.org/institution/natural-history-museum-london" xlink:type="simple">NHMUK</named-content>), Tam Dao, 24–26.IV.1962, leg. A. Warchalowski; 1♀ (<named-content xmlns:xlink="http://www.w3.org/1999/xlink" content-type="dwc:institutional_code" xlink:title="Natural History Museum, London, UK" xlink:href="http://grbio.org/institution/natural-history-museum-london" xlink:type="simple">NHMUK</named-content>), same locality, 13.X.1966, leg. A. Jadwiszczak; 2♂ (<named-content xmlns:xlink="http://www.w3.org/1999/xlink" content-type="dwc:institutional_code" xlink:title="Natural History Museum, London, UK" xlink:href="http://grbio.org/institution/natural-history-museum-london" xlink:type="simple">NHMUK</named-content>), same locality, 17.X.1966, leg. J. Kania.</p></tp:treatment-sec><tp:treatment-sec sec-type="redescription" id="SECID0EJBAG"><title>Redescription.</title><p><bold>Adults.</bold> Length 4.0–4.7 mm, width 2.6–3.2 mm (<italic>n</italic> = 202). General color orange or reddish brown (Fig. <xref ref-type="fig" rid="F3">3A–C</xref>); elytra, meso- and metathoracic, and abdominal ventrites metallic purple; four basal antennomeres I–IV yellowish brown, V dark brown, VI–XI black. Antennae (Fig. <xref ref-type="fig" rid="F4">4A</xref>) filiform in males, ratios of lengths of antennomeres I to XI 1.0: 0.6: 0.6: 0.6: 0.6: 0.6: 0.6: 0.6: 0.7: 0.7: 1.0; ratios of length to width from antennomeres I to XI 2.9: 2.3: 2.5: 2.8: 2.6: 2.2: 2.2: 1.8: 2.0: 1.9: 3.0; similar in females, ratios of lengths of antennomeres I to XI (Fig. <xref ref-type="fig" rid="F4">4B</xref>) 1.0: 0.5: 0.6: 0.5: 0.5: 0.5: 0.6: 0.6: 0.6: 0.6: 1.0; ratios of length to width from antennomeres I to XI 2.6: 2.2: 2.8: 2.3: 2.3: 1.8: 2.0: 1.8: 1.9: 1.9: 3.0. Pronotum 1.9–2.0 × wider than long; disc shining, with sparse, fine punctures, slightly convex; longitudinal groove on each side of apical margin deep, with several coarse punctures along groove; longitudinal groove along basal margin short and shallow; lateral margins rounded; apical margins slightly concave; basal margin medially convex. Elytra 1.2 × longer than wide; disc with coarse punctures arranged into paired longitudinal lines, with fine punctures between coarse punctures; lateral margins rounded, narrowed behind middle. Aedeagus (Fig. <xref ref-type="fig" rid="F4">4C–E</xref>) wide, ~ 3.8 × longer than wide; parallel sided, moderately narrowed at apical 1/10, apex pointed; moderately curved in lateral view; tectum sclerotized. Endophallic spiculae reduced. Gonocoxae (Fig. <xref ref-type="fig" rid="F4">4H</xref>) longitudinal and basally connected; apex of each gonocoxa widely rounded, curved dorsally, with nine or ten long setae. Ventrite VIII (Fig. <xref ref-type="fig" rid="F4">4F</xref>) well sclerotized, short setae arranged into transverse line along sides of apical margin, long setae arranged in transverse line inside apical margin, spiculum extremely long. Spermathecal receptaculum (Fig. <xref ref-type="fig" rid="F4">4G</xref>) strongly swollen; pump long and curved, with long apical process; sclerotized spermathecal duct moderately long after base of spermathecal gland.</p><fig id="F3" position="float" orientation="portrait"><object-id xmlns:xlink="http://www.w3.org/1999/xlink" content-type="doi" xlink:type="simple">10.3897/zookeys.1205.121928.figure3</object-id><object-id xmlns:xlink="http://www.w3.org/1999/xlink" content-type="arpha" xlink:type="simple">9C0430E2-37D2-5020-B347-9281D7BE9A55</object-id><label>Figure 3.</label><caption><p>Habitus of <italic><tp:taxon-name><tp:taxon-name-part taxon-name-part-type="genus" reg="Nisotra">Nisotra</tp:taxon-name-part></tp:taxon-name></italic> species <bold>A</bold><italic><tp:taxon-name><tp:taxon-name-part taxon-name-part-type="genus" reg="Nisotra">N.</tp:taxon-name-part><tp:taxon-name-part taxon-name-part-type="species" reg="chrysomeloides">chrysomeloides</tp:taxon-name-part></tp:taxon-name></italic> Jacoby, female, dorsal view <bold>B</bold> ditto, ventral view <bold>C</bold> ditto, lateral view <bold>D</bold><italic><tp:taxon-name><tp:taxon-name-part taxon-name-part-type="genus" reg="Nisotra">N.</tp:taxon-name-part><tp:taxon-name-part taxon-name-part-type="species" reg="dohertyi">dohertyi</tp:taxon-name-part></tp:taxon-name></italic> (Maulik), female, dorsal view <bold>E</bold> ditto, ventral view <bold>F</bold> ditto, lateral view <bold>G</bold><italic><tp:taxon-name><tp:taxon-name-part taxon-name-part-type="genus" reg="Nisotra">N.</tp:taxon-name-part><tp:taxon-name-part taxon-name-part-type="species" reg="gemella">gemella</tp:taxon-name-part></tp:taxon-name></italic> (Erichson), female, dorsal view <bold>H</bold> ditto, ventral view <bold>I</bold> ditto, lateral view.</p></caption><graphic xmlns:xlink="http://www.w3.org/1999/xlink" xlink:href="zookeys-1205-299_article-121928__-g003.jpg" position="float" orientation="portrait" xlink:type="simple" id="oo_1083040.jpg"><uri content-type="original_file" xlink:type="simple">https://binary.pensoft.net/fig/1083040</uri></graphic></fig><fig id="F4" position="float" orientation="portrait"><object-id xmlns:xlink="http://www.w3.org/1999/xlink" content-type="doi" xlink:type="simple">10.3897/zookeys.1205.121928.figure4</object-id><object-id xmlns:xlink="http://www.w3.org/1999/xlink" content-type="arpha" xlink:type="simple">CBBF3BC4-7C51-582D-9B81-161E69D363BE</object-id><label>Figure 4.</label><caption><p><italic><tp:taxon-name><tp:taxon-name-part taxon-name-part-type="genus" reg="Nisotra">Nisotra</tp:taxon-name-part><tp:taxon-name-part taxon-name-part-type="species" reg="chrysomeloides">chrysomeloides</tp:taxon-name-part></tp:taxon-name></italic> Jacoby, adult <bold>A</bold> antenna, male <bold>B</bold> antenna, female <bold>C</bold> apex of aedeagus, front view <bold>D</bold> base of aedeagus, dorsal view <bold>E</bold> aedeagus, lateral view <bold>F</bold> abdominal ventrite VIII, female <bold>G</bold> spermatheca <bold>H</bold> gonocoxae.</p></caption><graphic xmlns:xlink="http://www.w3.org/1999/xlink" xlink:href="zookeys-1205-299_article-121928__-g004.jpg" position="float" orientation="portrait" xlink:type="simple" id="oo_1083041.jpg"><uri content-type="original_file" xlink:type="simple">https://binary.pensoft.net/fig/1083041</uri></graphic></fig></tp:treatment-sec><tp:treatment-sec sec-type="diagnosis" id="SECID0E5FAG"><title>Diagnosis.</title><p>Adults of <italic><tp:taxon-name><tp:taxon-name-part taxon-name-part-type="genus" reg="Nisotra">Nisotra</tp:taxon-name-part><tp:taxon-name-part taxon-name-part-type="species" reg="chrysomeloides">chrysomeloides</tp:taxon-name-part></tp:taxon-name></italic> are similar to those of <italic><tp:taxon-name><tp:taxon-name-part taxon-name-part-type="genus" reg="Nisotra">N.</tp:taxon-name-part><tp:taxon-name-part taxon-name-part-type="species" reg="gemella">gemella</tp:taxon-name-part></tp:taxon-name></italic>, with similar body shapes and color patterns, but <italic><tp:taxon-name><tp:taxon-name-part taxon-name-part-type="genus" reg="Nisotra">N.</tp:taxon-name-part><tp:taxon-name-part taxon-name-part-type="species" reg="chrysomeloides">chrysomeloides</tp:taxon-name-part></tp:taxon-name></italic> can be distinguished from <italic><tp:taxon-name><tp:taxon-name-part taxon-name-part-type="genus" reg="Nisotra">N.</tp:taxon-name-part><tp:taxon-name-part taxon-name-part-type="species" reg="gemella">gemella</tp:taxon-name-part></tp:taxon-name></italic> by the distinct longitudinal grooves at the sides of the pronotal base with punctures along the grooves (longitudinal grooves almost reduced in <italic><tp:taxon-name><tp:taxon-name-part taxon-name-part-type="genus" reg="Nisotra">N.</tp:taxon-name-part><tp:taxon-name-part taxon-name-part-type="species" reg="gemella">gemella</tp:taxon-name-part></tp:taxon-name></italic>), and less convex pronotum (more convex pronotum in <italic><tp:taxon-name><tp:taxon-name-part taxon-name-part-type="genus" reg="Nisotra">N.</tp:taxon-name-part><tp:taxon-name-part taxon-name-part-type="species" reg="gemella">gemella</tp:taxon-name-part></tp:taxon-name></italic>).The acute apex of the aedeagus in <italic><tp:taxon-name><tp:taxon-name-part taxon-name-part-type="genus" reg="Nisotra">N.</tp:taxon-name-part><tp:taxon-name-part taxon-name-part-type="species" reg="chrysomeloides">chrysomeloides</tp:taxon-name-part></tp:taxon-name></italic> (Fig. <xref ref-type="fig" rid="F4">4C</xref>) differs from the truncate apex and small process in <italic><tp:taxon-name><tp:taxon-name-part taxon-name-part-type="genus" reg="Nisotra">N.</tp:taxon-name-part><tp:taxon-name-part taxon-name-part-type="species" reg="dohertyi">dohertyi</tp:taxon-name-part></tp:taxon-name></italic> (Fig. <xref ref-type="fig" rid="F5">5C</xref>) and <italic><tp:taxon-name><tp:taxon-name-part taxon-name-part-type="genus" reg="Nisotra">N.</tp:taxon-name-part><tp:taxon-name-part taxon-name-part-type="species" reg="gemella">gemella</tp:taxon-name-part></tp:taxon-name></italic> (Fig. <xref ref-type="fig" rid="F7">7C</xref>), and widely rounded apex and small process at middle in <italic><tp:taxon-name><tp:taxon-name-part taxon-name-part-type="genus" reg="Nisotra">N.</tp:taxon-name-part><tp:taxon-name-part taxon-name-part-type="species" reg="nigripes">nigripes</tp:taxon-name-part></tp:taxon-name></italic> (Fig. <xref ref-type="fig" rid="F14">14C</xref>). The moderately curved aedeagus in lateral view differs from the slightly curved aedeagus in <italic><tp:taxon-name><tp:taxon-name-part taxon-name-part-type="genus" reg="Nisotra">N.</tp:taxon-name-part><tp:taxon-name-part taxon-name-part-type="species" reg="nigripes">nigripes</tp:taxon-name-part></tp:taxon-name></italic> (Fig. <xref ref-type="fig" rid="F14">14D</xref>) and strongly curved aedeagus in <italic><tp:taxon-name><tp:taxon-name-part taxon-name-part-type="genus" reg="Nisotra">N.</tp:taxon-name-part><tp:taxon-name-part taxon-name-part-type="species" reg="dohertyi">dohertyi</tp:taxon-name-part></tp:taxon-name></italic> (Fig. <xref ref-type="fig" rid="F5">5E</xref>). The sclerotized tectum (Fig. <xref ref-type="fig" rid="F4">4C</xref>) differs from the membranous tectum in others (Figs <xref ref-type="fig" rid="F5">5C</xref>, <xref ref-type="fig" rid="F6">6C</xref>, <xref ref-type="fig" rid="F14">14C</xref>). In females of <italic><tp:taxon-name><tp:taxon-name-part taxon-name-part-type="genus" reg="Nisotra">N.</tp:taxon-name-part><tp:taxon-name-part taxon-name-part-type="species" reg="chrysomeloides">chrysomeloides</tp:taxon-name-part></tp:taxon-name></italic>, the dorsally directed apices of the gonocoxae (Fig. <xref ref-type="fig" rid="F4">4H</xref>) differ from the straight gonocoxae in <italic><tp:taxon-name><tp:taxon-name-part taxon-name-part-type="genus" reg="Nisotra">N.</tp:taxon-name-part><tp:taxon-name-part taxon-name-part-type="species" reg="gemella">gemella</tp:taxon-name-part></tp:taxon-name></italic> (Fig. <xref ref-type="fig" rid="F7">7G</xref>), the laterally directed apices in <italic><tp:taxon-name><tp:taxon-name-part taxon-name-part-type="genus" reg="Nisotra">N.</tp:taxon-name-part><tp:taxon-name-part taxon-name-part-type="species" reg="nigripes">nigripes</tp:taxon-name-part></tp:taxon-name></italic> (Fig. <xref ref-type="fig" rid="F14">14G</xref>), and inwardly directed apices in <italic><tp:taxon-name><tp:taxon-name-part taxon-name-part-type="genus" reg="Nisotra">N.</tp:taxon-name-part><tp:taxon-name-part taxon-name-part-type="species" reg="dohertyi">dohertyi</tp:taxon-name-part></tp:taxon-name></italic> (Fig. <xref ref-type="fig" rid="F5">5I</xref>). Abdominal ventrite VIII, with one transverse line of long setae inside the apical margin and dense short setae along the apical margin (Fig. <xref ref-type="fig" rid="F4">4F</xref>), differs from ventrite VIII with several pairs of long setae along the apical margin in <italic><tp:taxon-name><tp:taxon-name-part taxon-name-part-type="genus" reg="Nisotra">N.</tp:taxon-name-part><tp:taxon-name-part taxon-name-part-type="species" reg="dohertyi">dohertyi</tp:taxon-name-part></tp:taxon-name></italic> (Fig. <xref ref-type="fig" rid="F5">5F, G</xref>).</p><fig id="F5" position="float" orientation="portrait"><object-id xmlns:xlink="http://www.w3.org/1999/xlink" content-type="doi" xlink:type="simple">10.3897/zookeys.1205.121928.figure5</object-id><object-id xmlns:xlink="http://www.w3.org/1999/xlink" content-type="arpha" xlink:type="simple">0B2C2FCC-C053-552F-92BF-9D9671217617</object-id><label>Figure 5.</label><caption><p><italic><tp:taxon-name><tp:taxon-name-part taxon-name-part-type="genus" reg="Nisotra">Nisotra</tp:taxon-name-part><tp:taxon-name-part taxon-name-part-type="species" reg="dohertyi">dohertyi</tp:taxon-name-part></tp:taxon-name></italic> (Maulik), adult <bold>A</bold> antenna, male <bold>B</bold> antenna, female <bold>C</bold> apex of aedeagus, front view <bold>D</bold> base of aedeagus, dorsal view <bold>E</bold> aedeagus, lateral view <bold>F</bold> abdominal ventrite VIII, female, from China (Yunnan) <bold>G</bold> abdominal ventrite VIII, female, from China (Laos) <bold>H</bold> spermatheca <bold>I</bold> gonocoxae.</p></caption><graphic xmlns:xlink="http://www.w3.org/1999/xlink" xlink:href="zookeys-1205-299_article-121928__-g005.jpg" position="float" orientation="portrait" xlink:type="simple" id="oo_1083042.jpg"><uri content-type="original_file" xlink:type="simple">https://binary.pensoft.net/fig/1083042</uri></graphic></fig></tp:treatment-sec><tp:treatment-sec sec-type="distribution" id="SECID0EJPAG"><title>Distribution.</title><p>Cambodia, China, India, Indonesia (Java, Sumatra), Laos, Malaysia, Myanmar, Nepal, Philippines (Palawan), Thailand, Vietnam.</p></tp:treatment-sec><tp:treatment-sec><!--Section generated to contain objects referenced in tp:taxon-treatment.--><fig id="F7" position="float" orientation="portrait"><object-id xmlns:xlink="http://www.w3.org/1999/xlink" content-type="doi" xlink:type="simple">10.3897/zookeys.1205.121928.figure7</object-id><object-id xmlns:xlink="http://www.w3.org/1999/xlink" content-type="arpha" xlink:type="simple">462AF129-68B4-529C-BD73-85EFE887AA34</object-id><label>Figure 7.</label><caption><p><italic><tp:taxon-name><tp:taxon-name-part taxon-name-part-type="genus" reg="Nisotra">Nisotra</tp:taxon-name-part><tp:taxon-name-part taxon-name-part-type="species" reg="gemella">gemella</tp:taxon-name-part></tp:taxon-name></italic> (Erichson), adult <bold>A</bold> antenna, male <bold>B</bold> antenna, female <bold>C</bold> aedeagus, dorsal view <bold>D</bold> aedeagus, lateral view <bold>E</bold> abdominal ventrite VIII, female <bold>F</bold> spermatheca <bold>G</bold> gonocoxae.</p></caption><graphic xmlns:xlink="http://www.w3.org/1999/xlink" xlink:href="zookeys-1205-299_article-121928__-g007.jpg" position="float" orientation="portrait" xlink:type="simple" id="oo_1083044.jpg"><uri content-type="original_file" xlink:type="simple">https://binary.pensoft.net/fig/1083044</uri></graphic></fig><fig id="F14" position="float" orientation="portrait"><object-id xmlns:xlink="http://www.w3.org/1999/xlink" content-type="doi" xlink:type="simple">10.3897/zookeys.1205.121928.figure14</object-id><object-id xmlns:xlink="http://www.w3.org/1999/xlink" content-type="arpha" xlink:type="simple">D53C3660-0DD0-5AF2-84C5-1830E5A54909</object-id><label>Figure 14.</label><caption><p><italic><tp:taxon-name><tp:taxon-name-part taxon-name-part-type="genus" reg="Nisotra">Nisotra</tp:taxon-name-part><tp:taxon-name-part taxon-name-part-type="species" reg="nigripes">nigripes</tp:taxon-name-part></tp:taxon-name></italic> Jacoby, adult <bold>A</bold> antenna, male <bold>B</bold> antenna, female <bold>C</bold> aedeagus, dorsal view <bold>D</bold> aedeagus, lateral view <bold>E</bold> abdominal ventrite VIII, female <bold>F</bold> spermatheca <bold>G</bold> gonocoxae.</p></caption><graphic xmlns:xlink="http://www.w3.org/1999/xlink" xlink:href="zookeys-1205-299_article-121928__-g014.jpg" position="float" orientation="portrait" xlink:type="simple" id="oo_1083051.jpg"><uri content-type="original_file" xlink:type="simple">https://binary.pensoft.net/fig/1083051</uri></graphic></fig><fig id="F6" position="float" orientation="portrait"><object-id xmlns:xlink="http://www.w3.org/1999/xlink" content-type="doi" xlink:type="simple">10.3897/zookeys.1205.121928.figure6</object-id><object-id xmlns:xlink="http://www.w3.org/1999/xlink" content-type="arpha" xlink:type="simple">54AD66B3-61FA-5F48-B655-158622EF3869</object-id><label>Figure 6.</label><caption><p>Type specimens and labels <bold>A</bold><italic><tp:taxon-name><tp:taxon-name-part taxon-name-part-type="genus" reg="Haltica">Haltica</tp:taxon-name-part><tp:taxon-name-part taxon-name-part-type="species" reg="gemella">gemella</tp:taxon-name-part></tp:taxon-name></italic> Erichson, 1834, lectotype <bold>B</bold> aedeagus dissected from lectotype, left: dorsal view; right: lateral view <bold>C</bold> labels pinned with lectotype <bold>D</bold> labels pinned with a paralectotype <bold>E</bold><italic><tp:taxon-name><tp:taxon-name-part taxon-name-part-type="genus" reg="Sphaeroderma">Sphaeroderma</tp:taxon-name-part><tp:taxon-name-part taxon-name-part-type="species" reg="javana">javana</tp:taxon-name-part></tp:taxon-name></italic> Motschulsky, 1866, lectotype <bold>F</bold> aedeagus dissected from lectotype, left: dorsal view; right: lateral view <bold>G</bold> labels pinned with lectotype <bold>H</bold><italic><tp:taxon-name><tp:taxon-name-part taxon-name-part-type="genus" reg="Sphaeroderma">Sphaeroderma</tp:taxon-name-part><tp:taxon-name-part taxon-name-part-type="species" reg="orbiculata">orbiculata</tp:taxon-name-part></tp:taxon-name></italic> Motschulsky, 1866, lectotype <bold>I</bold> aedeagus dissected from lectotype, left: dorsal view; right: lateral view <bold>J</bold> labels pinned with lectotype <bold>K</bold><italic><tp:taxon-name><tp:taxon-name-part taxon-name-part-type="genus" reg="Nisotra">Nisotra</tp:taxon-name-part><tp:taxon-name-part taxon-name-part-type="species" reg="bowringi">bowringi</tp:taxon-name-part></tp:taxon-name></italic> Baly, 1876, lectotype <bold>L</bold> labels pinned with lectotype <bold>M</bold><italic><tp:taxon-name><tp:taxon-name-part taxon-name-part-type="genus" reg="Podagrica">Podagrica</tp:taxon-name-part><tp:taxon-name-part taxon-name-part-type="species" reg="hibisci">hibisci</tp:taxon-name-part></tp:taxon-name></italic> Bryant, 1941 <bold>N</bold> labels pinned with lectotype <bold>O</bold><italic><tp:taxon-name><tp:taxon-name-part taxon-name-part-type="genus" reg="Nisotra">Nisotra</tp:taxon-name-part><tp:taxon-name-part taxon-name-part-type="species" reg="nigripes">nigripes</tp:taxon-name-part></tp:taxon-name></italic> Jacoby, 1894, holotype <bold>P</bold> labels pinned with holotype.</p></caption><graphic xmlns:xlink="http://www.w3.org/1999/xlink" xlink:href="zookeys-1205-299_article-121928__-g006.jpg" position="float" orientation="portrait" xlink:type="simple" id="oo_1083043.jpg"><uri content-type="original_file" xlink:type="simple">https://binary.pensoft.net/fig/1083043</uri></graphic></fig></tp:treatment-sec><ref-list><ref id="B48"><mixed-citation xmlns:xlink="http://www.w3.org/1999/xlink" xlink:type="simple"><person-group><name name-style="western"><surname>Weise</surname><given-names>J</given-names></name></person-group> (<year>1922</year>) <article-title>Chrysomeliden der indo-malayischen Region.</article-title><source>Tijdschrift voor Entomologie</source><volume>65</volume>: <fpage>39</fpage>–<lpage>130</lpage>.</mixed-citation></ref><ref id="B39"><mixed-citation xmlns:xlink="http://www.w3.org/1999/xlink" xlink:type="simple"><person-group><name name-style="western"><surname>Scherer</surname><given-names>G</given-names></name></person-group> (<year>1969</year>) <article-title>Die <tp:taxon-name><tp:taxon-name-part taxon-name-part-type="subfamily">Alticinae</tp:taxon-name-part></tp:taxon-name> des indischen Subkontinentes.</article-title><source>Pacific Insects Monograph</source><volume>22</volume>: <fpage>1</fpage>–<lpage>251</lpage>.</mixed-citation></ref><ref id="B47"><mixed-citation xmlns:xlink="http://www.w3.org/1999/xlink" xlink:type="simple"><person-group><name name-style="western"><surname>Wang</surname><given-names>S</given-names></name></person-group> (<year>1992</year>) <article-title><tp:taxon-name><tp:taxon-name-part taxon-name-part-type="order">Coleoptera</tp:taxon-name-part></tp:taxon-name>: <tp:taxon-name><tp:taxon-name-part taxon-name-part-type="family">Chrysomelidae</tp:taxon-name-part></tp:taxon-name>-<tp:taxon-name><tp:taxon-name-part taxon-name-part-type="subfamily">Alticinae</tp:taxon-name-part></tp:taxon-name>.</article-title> In: <person-group><name name-style="western"><surname>Chen</surname><given-names>S-H</given-names></name></person-group> (<role>Ed.</role>) <issue-title>Insects of Hengduan Mountain Region.</issue-title><source>Volume I. Science Press, Beijing</source>, <fpage>675</fpage>–<lpage>753</lpage>.</mixed-citation></ref><ref id="B32"><mixed-citation xmlns:xlink="http://www.w3.org/1999/xlink" xlink:type="simple"><person-group><name name-style="western"><surname>Medvedev</surname><given-names>LN</given-names></name></person-group> (<year>1992</year>) <article-title><tp:taxon-name><tp:taxon-name-part taxon-name-part-type="family">Chrysomelidae</tp:taxon-name-part></tp:taxon-name> from the Nepal Himalayas, III (<tp:taxon-name><tp:taxon-name-part taxon-name-part-type="class">Insecta</tp:taxon-name-part></tp:taxon-name>: <tp:taxon-name><tp:taxon-name-part taxon-name-part-type="order">Coleoptera</tp:taxon-name-part></tp:taxon-name>).</article-title><source>Stuttgarter Beitrage zur Naturkunde, Serie A, Biologie</source><volume>485</volume>: <fpage>1</fpage>–<lpage>36</lpage>. <ext-link xlink:href="https://www.biodiversitylibrary.org/item/104387#page/8/mode/1up" ext-link-type="uri" xlink:type="simple">https://www.biodiversitylibrary.org/item/104387#page/8/mode/1up</ext-link></mixed-citation></ref><ref id="B34"><mixed-citation xmlns:xlink="http://www.w3.org/1999/xlink" xlink:type="simple"><person-group><name name-style="western"><surname>Medvedev</surname><given-names>LN</given-names></name></person-group> (<year>2000</year>) <article-title><tp:taxon-name><tp:taxon-name-part taxon-name-part-type="family">Chrysomelidae</tp:taxon-name-part></tp:taxon-name> from the Nepal Himalayas, with revision of the genus <italic><tp:taxon-name><tp:taxon-name-part taxon-name-part-type="genus">Haplosomoides</tp:taxon-name-part></tp:taxon-name></italic> (<tp:taxon-name><tp:taxon-name-part taxon-name-part-type="class">Insecta</tp:taxon-name-part></tp:taxon-name>: <tp:taxon-name><tp:taxon-name-part taxon-name-part-type="order">Coleoptera</tp:taxon-name-part></tp:taxon-name>).</article-title><source>Stuttgarter Beitrage zur Naturkunde, Serie A, Biologie</source><volume>616</volume>: <fpage>1</fpage>–<lpage>32</lpage>.</mixed-citation></ref><ref id="B19"><mixed-citation xmlns:xlink="http://www.w3.org/1999/xlink" xlink:type="simple"><person-group><name name-style="western"><surname>Kimoto</surname><given-names>S</given-names></name></person-group> (<year>1966</year>) <article-title>A list of the chrysomelid specimens of Taiwan preserved in the Zoological Museum, Berlin.</article-title><source>Esakia</source><volume>5</volume>: <fpage>21</fpage>–<lpage>38</lpage>. <ext-link xlink:href="10.5109/2351" ext-link-type="doi" xlink:type="simple">https://doi.org/10.5109/2351</ext-link></mixed-citation></ref><ref id="B33"><mixed-citation xmlns:xlink="http://www.w3.org/1999/xlink" xlink:type="simple"><person-group><name name-style="western"><surname>Medvedev</surname><given-names>LN</given-names></name></person-group> (<year>1993</year>) <article-title><tp:taxon-name><tp:taxon-name-part taxon-name-part-type="subfamily">Alticinae</tp:taxon-name-part></tp:taxon-name> of the Philippine Islands (<tp:taxon-name><tp:taxon-name-part taxon-name-part-type="order">Coleoptera</tp:taxon-name-part></tp:taxon-name><tp:taxon-name><tp:taxon-name-part taxon-name-part-type="family">Chrysomelidae</tp:taxon-name-part></tp:taxon-name>), Part 2.</article-title><source>Russian Entomological Journal</source><volume>2</volume>: <fpage>11</fpage>–<lpage>32</lpage>.</mixed-citation></ref><ref id="B25"><mixed-citation xmlns:xlink="http://www.w3.org/1999/xlink" xlink:type="simple"><person-group><name name-style="western"><surname>Kimoto</surname><given-names>S</given-names></name></person-group> (<year>2000</year>) <article-title><tp:taxon-name><tp:taxon-name-part taxon-name-part-type="family">Chrysomelidae</tp:taxon-name-part></tp:taxon-name> (<tp:taxon-name><tp:taxon-name-part taxon-name-part-type="order">Coleoptera</tp:taxon-name-part></tp:taxon-name>) of Thailand, Cambodia, Laos and Vietnam. VII. <tp:taxon-name><tp:taxon-name-part taxon-name-part-type="subfamily">Alticinae</tp:taxon-name-part></tp:taxon-name>.</article-title><source>Bulletin the Institute of Comparative Studies of International Cultures and Societies</source><volume>26</volume>: <fpage>103</fpage>–<lpage>299</lpage>. <ext-link xlink:href="https://cir.nii.ac.jp/crid/1520290884031616640" ext-link-type="uri" xlink:type="simple">https://cir.nii.ac.jp/crid/1520290884031616640</ext-link></mixed-citation></ref></ref-list></tp:taxon-treatment>
