# Supplementary material for: ﻿The genus Nisotra Baly, 1864 (Coleoptera, Chrysomeliae, Galerucinae, Alticini) in Taiwan, with redescriptions of four Asian species and notes on the immature stages of N.gemella (Erichson, 1834)
Source: Zookeys. 2024 Jul 1;1205:299–331. doi: 10.3897/zookeys.1205.121928 (PMC11231573; doi:10.3897/zookeys.1205.121928)
Supplement: XML Treatment for Nisotra dohertyi [file zookeys.1205.121928-treatment2.xml]

<!DOCTYPE tp:taxon-treatment
  PUBLIC "-//TaxonX//DTD Taxonomic Treatment Publishing DTD v0 20100105//EN" "tax-treatment-NSO.dtd">
<tp:taxon-treatment xmlns:tp="http://www.plazi.org/taxpub"><tp:treatment-meta><kwd-group><label>Taxon classification</label><kwd>
              <named-content content-type="kingdom">Animalia</named-content>
            </kwd><kwd>
              <named-content content-type="order">Coleoptera</named-content>
            </kwd><kwd>
              <named-content content-type="family">Chrysomelidae</named-content>
            </kwd></kwd-group><mixed-citation publication-type="journal"><person-group><name><surname>Lee</surname><given-names>Chi-Feng</given-names></name><name><surname>Chiang</surname><given-names>Ming-Yao</given-names></name><name><surname>Geiser</surname><given-names>Michael F.</given-names></name><name><surname>Chuang</surname><given-names>Kuo-Hung</given-names></name></person-group><article-title>﻿The genus <italic><tp:taxon-name><tp:taxon-name-part taxon-name-part-type="genus" reg="Nisotra">Nisotra</tp:taxon-name-part></tp:taxon-name></italic> Baly, 1864 (<tp:taxon-name><tp:taxon-name-part taxon-name-part-type="order">Coleoptera</tp:taxon-name-part></tp:taxon-name>, Chrysomeliae, <tp:taxon-name><tp:taxon-name-part taxon-name-part-type="subfamily">Galerucinae</tp:taxon-name-part></tp:taxon-name>, <tp:taxon-name><tp:taxon-name-part taxon-name-part-type="tribe">Alticini</tp:taxon-name-part></tp:taxon-name>) in Taiwan, with redescriptions of four Asian species and notes on the immature stages of <italic><tp:taxon-name><tp:taxon-name-part taxon-name-part-type="genus" reg="Nisotra">N.</tp:taxon-name-part><tp:taxon-name-part taxon-name-part-type="species" reg="gemella">gemella</tp:taxon-name-part></tp:taxon-name></italic> (Erichson, 1834)</article-title><source>Zookeys</source><day>01</day><month>07</month><year>2024</year><volume>1205</volume><fpage>299</fpage><lpage>331</lpage><pub-id pub-id-type="doi">10.3897/zookeys.1205.121928</pub-id></mixed-citation></tp:treatment-meta><tp:nomenclature><label>﻿</label><tp:taxon-name>
            <object-id xmlns:xlink="http://www.w3.org/1999/xlink" content-type="arpha" xlink:type="simple">BA87CB76-C17F-57C1-A0AF-12B2F5895308</object-id>
            <tp:taxon-name-part taxon-name-part-type="genus" reg="Nisotra">Nisotra</tp:taxon-name-part>
            <tp:taxon-name-part taxon-name-part-type="species" reg="dohertyi">dohertyi</tp:taxon-name-part>
          </tp:taxon-name><tp:taxon-authority>(Maulik)</tp:taxon-authority><xref ref-type="fig" rid="F2">Figs 2C, D</xref><xref ref-type="fig" rid="F3">, 3D–F</xref><xref ref-type="fig" rid="F5">, 5</xref><tp:nomenclature-citation-list><tp:nomenclature-citation><tp:taxon-name>
                <tp:taxon-name-part taxon-name-part-type="genus" reg="Podagrica">Podagrica</tp:taxon-name-part>
                <tp:taxon-name-part taxon-name-part-type="species" reg="dohertyi">dohertyi</tp:taxon-name-part>
              </tp:taxon-name><comment>Maulik, 1926: 280 (Myanmar).</comment></tp:nomenclature-citation><tp:nomenclature-citation><tp:taxon-name>
                <tp:taxon-name-part taxon-name-part-type="genus" reg="Nisotra">Nisotra</tp:taxon-name-part>
                <tp:taxon-name-part taxon-name-part-type="species" reg="dohertyi">dohertyi</tp:taxon-name-part>
              </tp:taxon-name><comment>: <xref ref-type="bibr" rid="B39">Scherer 1969</xref>: 148; <xref ref-type="bibr" rid="B32">Medvedev 1992</xref>: 32 (Nepal); <xref ref-type="bibr" rid="B50">Zhang and Yang 2007</xref>: 842 (China: Yunnan).</comment></tp:nomenclature-citation></tp:nomenclature-citation-list></tp:nomenclature><tp:treatment-sec sec-type="Types" id="SECID0EFSAG"><title>Types.</title><p><bold><italic>Holotype</italic></bold> ♂ (<named-content xmlns:xlink="http://www.w3.org/1999/xlink" content-type="dwc:institutional_code" xlink:title="Natural History Museum, London, UK" xlink:href="http://grbio.org/institution/natural-history-museum-london" xlink:type="simple">NHMUK</named-content>, by original designation) (Fig. <xref ref-type="fig" rid="F2">2C, D</xref>), labeled: “Type [p, w, circle label with red border] // Doherty [p, w] // Birmah / RubyM<sup>es</sup> [p, w] // Fry Coll. / 1905. 100. [p, w] // <italic><tp:taxon-name><tp:taxon-name-part taxon-name-part-type="genus" reg="Podagrica">Podagrica</tp:taxon-name-part></tp:taxon-name></italic> / <italic><tp:taxon-name><tp:taxon-name-part taxon-name-part-type="genus" reg="Podagrica"/><tp:taxon-name-part taxon-name-part-type="species" reg="dohertyi">dohertyi</tp:taxon-name-part></tp:taxon-name></italic> M. [h] / S. Mulik det. [p] / type 1926 [h, w]”. <bold><italic>Paratypes</italic>.</bold> 2♂ (<named-content xmlns:xlink="http://www.w3.org/1999/xlink" content-type="dwc:institutional_code" xlink:title="Natural History Museum, London, UK" xlink:href="http://grbio.org/institution/natural-history-museum-london" xlink:type="simple">NHMUK</named-content>): “Co- / type [p, w, circle label with yellow border] // Doherty [p, w] // Birmah / RubyM<sup>es</sup> [p, w] // Fry Coll. / 1905. 100. [p, w] // <italic><tp:taxon-name><tp:taxon-name-part taxon-name-part-type="genus" reg="Podagrica">Podagrica</tp:taxon-name-part></tp:taxon-name></italic> / <italic><tp:taxon-name><tp:taxon-name-part taxon-name-part-type="genus" reg="Podagrica"/><tp:taxon-name-part taxon-name-part-type="species" reg="dohertyi">dohertyi</tp:taxon-name-part></tp:taxon-name></italic> M. [h] / S. Mulik det. [p] / type 1926 [h, w]”.</p></tp:treatment-sec><tp:treatment-sec sec-type="material" id="SECID0EGUAG"><title>Additional material examined.</title><p><bold>China.</bold> Yunnan: 2♂ (<abbrev xmlns:xlink="http://www.w3.org/1999/xlink" xlink:title="Applied Zoology Division, Taiwan Agricultural Research Insitute, Taichung, Taiwan" id="ABBRID0EOUAG" xlink:type="simple">TARI</abbrev>), Banggunjianshan (邦棍尖山), 15.IX.2015, leg. Y.-T. Wang; 1♂ (<abbrev xmlns:xlink="http://www.w3.org/1999/xlink" xlink:title="Applied Zoology Division, Taiwan Agricultural Research Insitute, Taichung, Taiwan" id="ABBRID0ESUAG" xlink:type="simple">TARI</abbrev>), same but with “17.IX.2015”; 1♀ (<abbrev xmlns:xlink="http://www.w3.org/1999/xlink" xlink:title="Applied Zoology Division, Taiwan Agricultural Research Insitute, Taichung, Taiwan" id="ABBRID0EWUAG" xlink:type="simple">TARI</abbrev>), same but with “11.VI.2017”; 1♀ (<abbrev xmlns:xlink="http://www.w3.org/1999/xlink" xlink:title="Applied Zoology Division, Taiwan Agricultural Research Insitute, Taichung, Taiwan" id="ABBRID0E1UAG" xlink:type="simple">TARI</abbrev>), same but with “22.IX.2018”; 1♂, 6♀ (<abbrev xmlns:xlink="http://www.w3.org/1999/xlink" xlink:title="Applied Zoology Division, Taiwan Agricultural Research Insitute, Taichung, Taiwan" id="ABBRID0E5UAG" xlink:type="simple">TARI</abbrev>), Bulangshan (布朗山), 28.IX.2017, leg. Y.-T. Wang; 3♀ (<abbrev xmlns:xlink="http://www.w3.org/1999/xlink" xlink:title="Applied Zoology Division, Taiwan Agricultural Research Insitute, Taichung, Taiwan" id="ABBRID0ECVAG" xlink:type="simple">TARI</abbrev>), Dingiazhai (丁家寨), 27.IV.2018, leg. Y.-T. Wang; 1♀ (<abbrev xmlns:xlink="http://www.w3.org/1999/xlink" xlink:title="Applied Zoology Division, Taiwan Agricultural Research Insitute, Taichung, Taiwan" id="ABBRID0EGVAG" xlink:type="simple">TARI</abbrev>), Ruili (瑞麗), 5.IX.2014, leg. Y.-T. Wang; 1♂, 1♀ (<abbrev xmlns:xlink="http://www.w3.org/1999/xlink" xlink:title="Applied Zoology Division, Taiwan Agricultural Research Insitute, Taichung, Taiwan" id="ABBRID0EKVAG" xlink:type="simple">TARI</abbrev>), Wuliangshan (無量山), 11.VII.2017, leg. Y.-T. Wang; <bold>Laos.</bold> 1♀ (<named-content xmlns:xlink="http://www.w3.org/1999/xlink" content-type="dwc:institutional_code" xlink:title="Natural History Museum, London, UK" xlink:href="http://grbio.org/institution/natural-history-museum-london" xlink:type="simple">NHMUK</named-content>), Haut Mekong, Muong Sing, 18.IV.1918, leg. R. V. de Salvaza; 3♀ (<named-content xmlns:xlink="http://www.w3.org/1999/xlink" content-type="dwc:institutional_code" xlink:title="Natural History Museum, London, UK" xlink:href="http://grbio.org/institution/natural-history-museum-london" xlink:type="simple">NHMUK</named-content>), Haut Mekong, Nam Long, 26.IV.1918, leg. R. V. de Salvaza; Hua Pan: 6♂, 20♀ (<named-content xmlns:xlink="http://www.w3.org/1999/xlink" content-type="dwc:institutional_code" xlink:title="Natural History Museum, London, UK" xlink:href="http://grbio.org/institution/natural-history-museum-london" xlink:type="simple">NHMUK</named-content>), Ban Saleui, Phou Pan Mt., 3–30.VI.2014, leg. C. Holzschuh; 2♀ (<named-content xmlns:xlink="http://www.w3.org/1999/xlink" content-type="dwc:institutional_code" xlink:title="Natural History Museum, London, UK" xlink:href="http://grbio.org/institution/natural-history-museum-london" xlink:type="simple">NHMUK</named-content>), same but with “27.IV. –1.VI.2011”; 1♂ (<named-content xmlns:xlink="http://www.w3.org/1999/xlink" content-type="dwc:institutional_code" xlink:title="Natural History Museum, London, UK" xlink:href="http://grbio.org/institution/natural-history-museum-london" xlink:type="simple">NHMUK</named-content>), Phongsaly, Phu Fa, 26.VII.2006, leg. M. Geiser; <bold>Myanmar.</bold> 1♀ (<named-content xmlns:xlink="http://www.w3.org/1999/xlink" content-type="dwc:institutional_code" xlink:title="Natural History Museum, London, UK" xlink:href="http://grbio.org/institution/natural-history-museum-london" xlink:type="simple">NHMUK</named-content>), Sadon, 28.VI. –5.VII.1939, leg. R. Malaise; <bold>Vietnam.</bold> Lao Cai: 4♂, 3♀ (<named-content xmlns:xlink="http://www.w3.org/1999/xlink" content-type="dwc:institutional_code" xlink:title="Natural History Museum, London, UK" xlink:href="http://grbio.org/institution/natural-history-museum-london" xlink:type="simple">NHMUK</named-content>), Cha Pa (= Sa Pa), 13–20.IV.1962, leg. A. Warchalowski; 1♀ (<named-content xmlns:xlink="http://www.w3.org/1999/xlink" content-type="dwc:institutional_code" xlink:title="Natural History Museum, London, UK" xlink:href="http://grbio.org/institution/natural-history-museum-london" xlink:type="simple">NHMUK</named-content>), same locality, 24.IX.2004, leg. M. Geiser.</p></tp:treatment-sec><tp:treatment-sec sec-type="redescription" id="SECID0EUWAG"><title>Redescription.</title><p><bold>Adults.</bold> Length 4.0–4.4 mm, width 2.8–3.3 mm (<italic>n</italic> = 59). General color yellowish brown (Fig. <xref ref-type="fig" rid="F3">3D–F</xref>); elytra, meso- and metathoracic, and abdominal ventrites metallic purple; four basal antennomeres I–IV yellowish brown, V dark brown, VI–XI black . Antennae (Fig. <xref ref-type="fig" rid="F5">5A</xref>) filiform in males, ratios of lengths of antennomeres I to XI 1.0: 0.6: 0.6: 0.5: 0.6: 0.6: 0.7: 0.7: 0.8: 0.8: 1.1; ratios of length to width from antennomeres I to XI 2.4: 2.0: 2.3: 2.0: 2.2: 2.2: 2.3: 2.3: 2.5: 2.5: 3.5; similar in females, ratios of lengths of antennomeres I to XI (Fig. <xref ref-type="fig" rid="F5">5B</xref>) 1.0: 0.6: 0.6: 0.5: 0.6: 0.6: 0.7: 0.7: 0.8: 0.7: 1.0; ratios of length to width from antennomeres I to XI 2.5: 2.4: 2.6: 2.5: 2.6: 2.1: 2.6: 2.3: 2.5: 2.4: 3.7. Pronotum 2.0–2.2 × wider than long; disc dull, with micro-reticulation, less convex; with sparse, fine punctures; longitudinal groove on each side of apical margin deep, with several coarse punctures along groove; longitudinal groove on basal margin short and shallow; lateral margins rounded; apical margins slightly concave; basal margin medially convex. Elytra 1.1 × longer than wide; disc with coarse, confused punctures, mixed with fine punctures; lateral margins rounded, narrowed behind middle. Aedeagus (Fig. <xref ref-type="fig" rid="F5">5C–E</xref>) wide, ~ 3.7 × longer than wide; parallel sided, moderately narrowed at apical 1/10; apex truncate, but with one median rounded process; extremely strongly curved in lateral view; tectum membranous. Endophallic spiculae reduced. Gonocoxae (Fig. <xref ref-type="fig" rid="F5">5U</xref>) longer than wide, and basally connected; apex of each gonocoxa widely rounded, curved inwards, with eight or nine long setae. Ventrite VIII (Fig. <xref ref-type="fig" rid="F5">5F, G</xref>) well sclerotized, 2–4 pairs of setae arranged into transverse line along sides of apical margin, spiculum extremely long. Spermathecal receptaculum (Fig. <xref ref-type="fig" rid="F5">5H</xref>) strongly swollen; pump long and curved, with long apical process; spermathecal duct sclerotized, moderately long after base of spermathecal gland.</p></tp:treatment-sec><tp:treatment-sec sec-type="diagnosis" id="SECID0E1XAG"><title>Diagnosis.</title><p>Adults of <italic><tp:taxon-name><tp:taxon-name-part taxon-name-part-type="genus" reg="Nisotra">Nisotra</tp:taxon-name-part><tp:taxon-name-part taxon-name-part-type="species" reg="dohertyi">dohertyi</tp:taxon-name-part></tp:taxon-name></italic> are characterized by the confused punctures on the elytra (punctures arranged into paired longitudinal lines in other species), dull pronotum with micro-reticulation (shining pronota without micro-reticulation in others), and ovate elytra, 1.1 × longer than wide (oblong elytra, 1.2 × longer than wide in others), although this character is similar in a few adults of <italic><tp:taxon-name><tp:taxon-name-part taxon-name-part-type="genus" reg="Nisotra">N.</tp:taxon-name-part><tp:taxon-name-part taxon-name-part-type="species" reg="chrysomeloides">chrysomeloides</tp:taxon-name-part></tp:taxon-name></italic> and <italic><tp:taxon-name><tp:taxon-name-part taxon-name-part-type="genus" reg="Nisotra">N.</tp:taxon-name-part><tp:taxon-name-part taxon-name-part-type="species" reg="gemella">gemella</tp:taxon-name-part></tp:taxon-name></italic> with more ovate bodies. In males of <italic><tp:taxon-name><tp:taxon-name-part taxon-name-part-type="genus" reg="Nisotra">N.</tp:taxon-name-part><tp:taxon-name-part taxon-name-part-type="species" reg="dohertyi">dohertyi</tp:taxon-name-part></tp:taxon-name></italic>, the truncate apex and small process of the aedeagus (Fig. <xref ref-type="fig" rid="F5">5C</xref>) differ from the acute apex in <italic><tp:taxon-name><tp:taxon-name-part taxon-name-part-type="genus" reg="Nisotra">N.</tp:taxon-name-part><tp:taxon-name-part taxon-name-part-type="species" reg="chrysomeloides">chrysomeloides</tp:taxon-name-part></tp:taxon-name></italic> (Fig. <xref ref-type="fig" rid="F4">4C</xref>) and widely rounded apex and small medial process in <italic><tp:taxon-name><tp:taxon-name-part taxon-name-part-type="genus" reg="Nisotra">N.</tp:taxon-name-part><tp:taxon-name-part taxon-name-part-type="species" reg="nigripes">nigripes</tp:taxon-name-part></tp:taxon-name></italic> (Fig. <xref ref-type="fig" rid="F14">14C</xref>). The strongly curved aedeagus in lateral view (Fig. <xref ref-type="fig" rid="F5">5E</xref>) differs from the moderately curved aedeagus in <italic><tp:taxon-name><tp:taxon-name-part taxon-name-part-type="genus" reg="Nisotra">N.</tp:taxon-name-part><tp:taxon-name-part taxon-name-part-type="species" reg="chrysomeloides">chrysomeloides</tp:taxon-name-part></tp:taxon-name></italic> (Fig. <xref ref-type="fig" rid="F4">4E</xref>) and <italic><tp:taxon-name><tp:taxon-name-part taxon-name-part-type="genus" reg="Nisotra">N.</tp:taxon-name-part><tp:taxon-name-part taxon-name-part-type="species" reg="gemella">gemella</tp:taxon-name-part></tp:taxon-name></italic> (Fig. <xref ref-type="fig" rid="F7">7D</xref>), and slightly curved aedeagus in <italic><tp:taxon-name><tp:taxon-name-part taxon-name-part-type="genus" reg="Nisotra">N.</tp:taxon-name-part><tp:taxon-name-part taxon-name-part-type="species" reg="nigripes">nigripes</tp:taxon-name-part></tp:taxon-name></italic> (Fig. <xref ref-type="fig" rid="F14">14D</xref>). The membranous tectum (Fig. <xref ref-type="fig" rid="F5">5C</xref>) differs from the sclerotized tectum in <italic><tp:taxon-name><tp:taxon-name-part taxon-name-part-type="genus" reg="Nisotra">N.</tp:taxon-name-part><tp:taxon-name-part taxon-name-part-type="species" reg="chrysomeloides">chrysomeloides</tp:taxon-name-part></tp:taxon-name></italic> (Fig. <xref ref-type="fig" rid="F4">4C</xref>). In females of <italic><tp:taxon-name><tp:taxon-name-part taxon-name-part-type="genus" reg="Nisotra">N.</tp:taxon-name-part><tp:taxon-name-part taxon-name-part-type="species" reg="dohertyi">dohertyi</tp:taxon-name-part></tp:taxon-name></italic>, the inwardly directed apices of the gonocoxae differ from the straight gonocoxae in <italic><tp:taxon-name><tp:taxon-name-part taxon-name-part-type="genus" reg="Nisotra">N.</tp:taxon-name-part><tp:taxon-name-part taxon-name-part-type="species" reg="gemella">gemella</tp:taxon-name-part></tp:taxon-name></italic> (Fig. <xref ref-type="fig" rid="F7">7G</xref>), dorsally directed apices in <italic><tp:taxon-name><tp:taxon-name-part taxon-name-part-type="genus" reg="Nisotra">N.</tp:taxon-name-part><tp:taxon-name-part taxon-name-part-type="species" reg="chrysomeloides">chrysomeloides</tp:taxon-name-part></tp:taxon-name></italic> (Fig. <xref ref-type="fig" rid="F4">4H</xref>), and laterally directed apices in <italic><tp:taxon-name><tp:taxon-name-part taxon-name-part-type="genus" reg="Nisotra">N.</tp:taxon-name-part><tp:taxon-name-part taxon-name-part-type="species" reg="nigripes">nigripes</tp:taxon-name-part></tp:taxon-name></italic> (Fig. <xref ref-type="fig" rid="F14">14G</xref>). Abdominal ventrite VIII with several pairs of long setae along apical margin (Fig. <xref ref-type="fig" rid="F5">5F, G</xref>) differs from the presence of one transverse line of long setae inside the apical margin and dense short setae along the apical margin in others (Figs <xref ref-type="fig" rid="F4">4F</xref>, <xref ref-type="fig" rid="F7">7E</xref>, <xref ref-type="fig" rid="F14">14E</xref>).</p></tp:treatment-sec><tp:treatment-sec sec-type="distribution" id="SECID0E15AG"><title>Distribution.</title><p>China, Laos, Myanmar, Vietnam. Records in Nepal need further confirmation.</p></tp:treatment-sec><tp:treatment-sec><!--Section generated to contain objects referenced in tp:taxon-treatment.--><fig id="F2" position="float" orientation="portrait"><object-id xmlns:xlink="http://www.w3.org/1999/xlink" content-type="doi" xlink:type="simple">10.3897/zookeys.1205.121928.figure2</object-id><object-id xmlns:xlink="http://www.w3.org/1999/xlink" content-type="arpha" xlink:type="simple">A347CBDB-F2CD-5640-8259-28D618EC55C9</object-id><label>Figure 2.</label><caption><p>Type specimens and labels <bold>A</bold><italic><tp:taxon-name><tp:taxon-name-part taxon-name-part-type="genus" reg="Nisotra">Nisotra</tp:taxon-name-part><tp:taxon-name-part taxon-name-part-type="species" reg="chrysomeloides">chrysomeloides</tp:taxon-name-part></tp:taxon-name></italic> Jacoby, 1885, lectotype <bold>B</bold> labels pinned with lectotype <bold>C</bold><italic><tp:taxon-name><tp:taxon-name-part taxon-name-part-type="genus" reg="Podagrica">Podagrica</tp:taxon-name-part><tp:taxon-name-part taxon-name-part-type="species" reg="dohertyi">dohertyi</tp:taxon-name-part></tp:taxon-name></italic> Maulik, 1926, holotype <bold>D</bold> labels pinned with holotype.</p></caption><graphic xmlns:xlink="http://www.w3.org/1999/xlink" xlink:href="zookeys-1205-299_article-121928__-g002.jpg" position="float" orientation="portrait" xlink:type="simple" id="oo_1083039.jpg"><uri content-type="original_file" xlink:type="simple">https://binary.pensoft.net/fig/1083039</uri></graphic></fig><fig id="F3" position="float" orientation="portrait"><object-id xmlns:xlink="http://www.w3.org/1999/xlink" content-type="doi" xlink:type="simple">10.3897/zookeys.1205.121928.figure3</object-id><object-id xmlns:xlink="http://www.w3.org/1999/xlink" content-type="arpha" xlink:type="simple">9C0430E2-37D2-5020-B347-9281D7BE9A55</object-id><label>Figure 3.</label><caption><p>Habitus of <italic><tp:taxon-name><tp:taxon-name-part taxon-name-part-type="genus" reg="Nisotra">Nisotra</tp:taxon-name-part></tp:taxon-name></italic> species <bold>A</bold><italic><tp:taxon-name><tp:taxon-name-part taxon-name-part-type="genus" reg="Nisotra">N.</tp:taxon-name-part><tp:taxon-name-part taxon-name-part-type="species" reg="chrysomeloides">chrysomeloides</tp:taxon-name-part></tp:taxon-name></italic> Jacoby, female, dorsal view <bold>B</bold> ditto, ventral view <bold>C</bold> ditto, lateral view <bold>D</bold><italic><tp:taxon-name><tp:taxon-name-part taxon-name-part-type="genus" reg="Nisotra">N.</tp:taxon-name-part><tp:taxon-name-part taxon-name-part-type="species" reg="dohertyi">dohertyi</tp:taxon-name-part></tp:taxon-name></italic> (Maulik), female, dorsal view <bold>E</bold> ditto, ventral view <bold>F</bold> ditto, lateral view <bold>G</bold><italic><tp:taxon-name><tp:taxon-name-part taxon-name-part-type="genus" reg="Nisotra">N.</tp:taxon-name-part><tp:taxon-name-part taxon-name-part-type="species" reg="gemella">gemella</tp:taxon-name-part></tp:taxon-name></italic> (Erichson), female, dorsal view <bold>H</bold> ditto, ventral view <bold>I</bold> ditto, lateral view.</p></caption><graphic xmlns:xlink="http://www.w3.org/1999/xlink" xlink:href="zookeys-1205-299_article-121928__-g003.jpg" position="float" orientation="portrait" xlink:type="simple" id="oo_1083040.jpg"><uri content-type="original_file" xlink:type="simple">https://binary.pensoft.net/fig/1083040</uri></graphic></fig><fig id="F5" position="float" orientation="portrait"><object-id xmlns:xlink="http://www.w3.org/1999/xlink" content-type="doi" xlink:type="simple">10.3897/zookeys.1205.121928.figure5</object-id><object-id xmlns:xlink="http://www.w3.org/1999/xlink" content-type="arpha" xlink:type="simple">0B2C2FCC-C053-552F-92BF-9D9671217617</object-id><label>Figure 5.</label><caption><p><italic><tp:taxon-name><tp:taxon-name-part taxon-name-part-type="genus" reg="Nisotra">Nisotra</tp:taxon-name-part><tp:taxon-name-part taxon-name-part-type="species" reg="dohertyi">dohertyi</tp:taxon-name-part></tp:taxon-name></italic> (Maulik), adult <bold>A</bold> antenna, male <bold>B</bold> antenna, female <bold>C</bold> apex of aedeagus, front view <bold>D</bold> base of aedeagus, dorsal view <bold>E</bold> aedeagus, lateral view <bold>F</bold> abdominal ventrite VIII, female, from China (Yunnan) <bold>G</bold> abdominal ventrite VIII, female, from China (Laos) <bold>H</bold> spermatheca <bold>I</bold> gonocoxae.</p></caption><graphic xmlns:xlink="http://www.w3.org/1999/xlink" xlink:href="zookeys-1205-299_article-121928__-g005.jpg" position="float" orientation="portrait" xlink:type="simple" id="oo_1083042.jpg"><uri content-type="original_file" xlink:type="simple">https://binary.pensoft.net/fig/1083042</uri></graphic></fig><fig id="F4" position="float" orientation="portrait"><object-id xmlns:xlink="http://www.w3.org/1999/xlink" content-type="doi" xlink:type="simple">10.3897/zookeys.1205.121928.figure4</object-id><object-id xmlns:xlink="http://www.w3.org/1999/xlink" content-type="arpha" xlink:type="simple">CBBF3BC4-7C51-582D-9B81-161E69D363BE</object-id><label>Figure 4.</label><caption><p><italic><tp:taxon-name><tp:taxon-name-part taxon-name-part-type="genus" reg="Nisotra">Nisotra</tp:taxon-name-part><tp:taxon-name-part taxon-name-part-type="species" reg="chrysomeloides">chrysomeloides</tp:taxon-name-part></tp:taxon-name></italic> Jacoby, adult <bold>A</bold> antenna, male <bold>B</bold> antenna, female <bold>C</bold> apex of aedeagus, front view <bold>D</bold> base of aedeagus, dorsal view <bold>E</bold> aedeagus, lateral view <bold>F</bold> abdominal ventrite VIII, female <bold>G</bold> spermatheca <bold>H</bold> gonocoxae.</p></caption><graphic xmlns:xlink="http://www.w3.org/1999/xlink" xlink:href="zookeys-1205-299_article-121928__-g004.jpg" position="float" orientation="portrait" xlink:type="simple" id="oo_1083041.jpg"><uri content-type="original_file" xlink:type="simple">https://binary.pensoft.net/fig/1083041</uri></graphic></fig><fig id="F14" position="float" orientation="portrait"><object-id xmlns:xlink="http://www.w3.org/1999/xlink" content-type="doi" xlink:type="simple">10.3897/zookeys.1205.121928.figure14</object-id><object-id xmlns:xlink="http://www.w3.org/1999/xlink" content-type="arpha" xlink:type="simple">D53C3660-0DD0-5AF2-84C5-1830E5A54909</object-id><label>Figure 14.</label><caption><p><italic><tp:taxon-name><tp:taxon-name-part taxon-name-part-type="genus" reg="Nisotra">Nisotra</tp:taxon-name-part><tp:taxon-name-part taxon-name-part-type="species" reg="nigripes">nigripes</tp:taxon-name-part></tp:taxon-name></italic> Jacoby, adult <bold>A</bold> antenna, male <bold>B</bold> antenna, female <bold>C</bold> aedeagus, dorsal view <bold>D</bold> aedeagus, lateral view <bold>E</bold> abdominal ventrite VIII, female <bold>F</bold> spermatheca <bold>G</bold> gonocoxae.</p></caption><graphic xmlns:xlink="http://www.w3.org/1999/xlink" xlink:href="zookeys-1205-299_article-121928__-g014.jpg" position="float" orientation="portrait" xlink:type="simple" id="oo_1083051.jpg"><uri content-type="original_file" xlink:type="simple">https://binary.pensoft.net/fig/1083051</uri></graphic></fig><fig id="F7" position="float" orientation="portrait"><object-id xmlns:xlink="http://www.w3.org/1999/xlink" content-type="doi" xlink:type="simple">10.3897/zookeys.1205.121928.figure7</object-id><object-id xmlns:xlink="http://www.w3.org/1999/xlink" content-type="arpha" xlink:type="simple">462AF129-68B4-529C-BD73-85EFE887AA34</object-id><label>Figure 7.</label><caption><p><italic><tp:taxon-name><tp:taxon-name-part taxon-name-part-type="genus" reg="Nisotra">Nisotra</tp:taxon-name-part><tp:taxon-name-part taxon-name-part-type="species" reg="gemella">gemella</tp:taxon-name-part></tp:taxon-name></italic> (Erichson), adult <bold>A</bold> antenna, male <bold>B</bold> antenna, female <bold>C</bold> aedeagus, dorsal view <bold>D</bold> aedeagus, lateral view <bold>E</bold> abdominal ventrite VIII, female <bold>F</bold> spermatheca <bold>G</bold> gonocoxae.</p></caption><graphic xmlns:xlink="http://www.w3.org/1999/xlink" xlink:href="zookeys-1205-299_article-121928__-g007.jpg" position="float" orientation="portrait" xlink:type="simple" id="oo_1083044.jpg"><uri content-type="original_file" xlink:type="simple">https://binary.pensoft.net/fig/1083044</uri></graphic></fig></tp:treatment-sec><ref-list><ref id="B39"><mixed-citation xmlns:xlink="http://www.w3.org/1999/xlink" xlink:type="simple"><person-group><name name-style="western"><surname>Scherer</surname><given-names>G</given-names></name></person-group> (<year>1969</year>) <article-title>Die <tp:taxon-name><tp:taxon-name-part taxon-name-part-type="subfamily">Alticinae</tp:taxon-name-part></tp:taxon-name> des indischen Subkontinentes.</article-title><source>Pacific Insects Monograph</source><volume>22</volume>: <fpage>1</fpage>–<lpage>251</lpage>.</mixed-citation></ref><ref id="B32"><mixed-citation xmlns:xlink="http://www.w3.org/1999/xlink" xlink:type="simple"><person-group><name name-style="western"><surname>Medvedev</surname><given-names>LN</given-names></name></person-group> (<year>1992</year>) <article-title><tp:taxon-name><tp:taxon-name-part taxon-name-part-type="family">Chrysomelidae</tp:taxon-name-part></tp:taxon-name> from the Nepal Himalayas, III (<tp:taxon-name><tp:taxon-name-part taxon-name-part-type="class">Insecta</tp:taxon-name-part></tp:taxon-name>: <tp:taxon-name><tp:taxon-name-part taxon-name-part-type="order">Coleoptera</tp:taxon-name-part></tp:taxon-name>).</article-title><source>Stuttgarter Beitrage zur Naturkunde, Serie A, Biologie</source><volume>485</volume>: <fpage>1</fpage>–<lpage>36</lpage>. <ext-link xlink:href="https://www.biodiversitylibrary.org/item/104387#page/8/mode/1up" ext-link-type="uri" xlink:type="simple">https://www.biodiversitylibrary.org/item/104387#page/8/mode/1up</ext-link></mixed-citation></ref><ref id="B50"><mixed-citation xmlns:xlink="http://www.w3.org/1999/xlink" xlink:type="simple"><person-group><name name-style="western"><surname>Zhang</surname><given-names>Y</given-names></name><name name-style="western"><surname>Yang</surname><given-names>X</given-names></name></person-group> (<year>2007</year>) <article-title>A key to species of <italic><tp:taxon-name><tp:taxon-name-part taxon-name-part-type="genus">Nisotra</tp:taxon-name-part></tp:taxon-name></italic> Baly (<tp:taxon-name><tp:taxon-name-part taxon-name-part-type="order">Coleoptera</tp:taxon-name-part></tp:taxon-name>: <tp:taxon-name><tp:taxon-name-part taxon-name-part-type="family">Chrysomelidae</tp:taxon-name-part></tp:taxon-name>: <tp:taxon-name><tp:taxon-name-part taxon-name-part-type="subfamily">Alticinae</tp:taxon-name-part></tp:taxon-name>) from China, with description of a new species and two new records from China.</article-title><source>Proceedings of the Entomological Society of Washington</source><volume>109</volume>(<issue>4</issue>): <fpage>841</fpage>–<lpage>846</lpage>.</mixed-citation></ref></ref-list></tp:taxon-treatment>
