# Supplementary material for: ﻿The genus Nisotra Baly, 1864 (Coleoptera, Chrysomeliae, Galerucinae, Alticini) in Taiwan, with redescriptions of four Asian species and notes on the immature stages of N.gemella (Erichson, 1834)
Source: Zookeys. 2024 Jul 1;1205:299–331. doi: 10.3897/zookeys.1205.121928 (PMC11231573; doi:10.3897/zookeys.1205.121928)
Supplement: XML Treatment for Nisotra gemella [file zookeys.1205.121928-treatment3.xml]

<!DOCTYPE tp:taxon-treatment
  PUBLIC "-//TaxonX//DTD Taxonomic Treatment Publishing DTD v0 20100105//EN" "tax-treatment-NSO.dtd">
<tp:taxon-treatment xmlns:tp="http://www.plazi.org/taxpub"><tp:treatment-meta><kwd-group><label>Taxon classification</label><kwd>
              <named-content content-type="kingdom">Animalia</named-content>
            </kwd><kwd>
              <named-content content-type="order">Coleoptera</named-content>
            </kwd><kwd>
              <named-content content-type="family">Chrysomelidae</named-content>
            </kwd></kwd-group><mixed-citation publication-type="journal"><person-group><name><surname>Lee</surname><given-names>Chi-Feng</given-names></name><name><surname>Chiang</surname><given-names>Ming-Yao</given-names></name><name><surname>Geiser</surname><given-names>Michael F.</given-names></name><name><surname>Chuang</surname><given-names>Kuo-Hung</given-names></name></person-group><article-title>﻿The genus <italic><tp:taxon-name><tp:taxon-name-part taxon-name-part-type="genus" reg="Nisotra">Nisotra</tp:taxon-name-part></tp:taxon-name></italic> Baly, 1864 (<tp:taxon-name><tp:taxon-name-part taxon-name-part-type="order">Coleoptera</tp:taxon-name-part></tp:taxon-name>, Chrysomeliae, <tp:taxon-name><tp:taxon-name-part taxon-name-part-type="subfamily">Galerucinae</tp:taxon-name-part></tp:taxon-name>, <tp:taxon-name><tp:taxon-name-part taxon-name-part-type="tribe">Alticini</tp:taxon-name-part></tp:taxon-name>) in Taiwan, with redescriptions of four Asian species and notes on the immature stages of <italic><tp:taxon-name><tp:taxon-name-part taxon-name-part-type="genus" reg="Nisotra">N.</tp:taxon-name-part><tp:taxon-name-part taxon-name-part-type="species" reg="gemella">gemella</tp:taxon-name-part></tp:taxon-name></italic> (Erichson, 1834)</article-title><source>Zookeys</source><day>01</day><month>07</month><year>2024</year><volume>1205</volume><fpage>299</fpage><lpage>331</lpage><pub-id pub-id-type="doi">10.3897/zookeys.1205.121928</pub-id></mixed-citation></tp:treatment-meta><tp:nomenclature><label>﻿</label><tp:taxon-name>
            <object-id xmlns:xlink="http://www.w3.org/1999/xlink" content-type="arpha" xlink:type="simple">D0EAB86A-1C67-5A85-A205-BB7AF96D507B</object-id>
            <tp:taxon-name-part taxon-name-part-type="genus" reg="Nisotra">Nisotra</tp:taxon-name-part>
            <tp:taxon-name-part taxon-name-part-type="species" reg="gemella">gemella</tp:taxon-name-part>
          </tp:taxon-name><tp:taxon-authority>(Erichson)</tp:taxon-authority><xref ref-type="fig" rid="F3">Figs 3G–I</xref><xref ref-type="fig" rid="F6">, 6A–N</xref><xref ref-type="fig" rid="F7">, 7</xref><xref ref-type="fig" rid="F8">, 8</xref><xref ref-type="fig" rid="F9">, 9</xref><xref ref-type="fig" rid="F10">, 10</xref><xref ref-type="fig" rid="F11">, 11</xref><xref ref-type="fig" rid="F12">, 12</xref><tp:nomenclature-citation-list><tp:nomenclature-citation><tp:taxon-name>
                <tp:taxon-name-part taxon-name-part-type="genus" reg="Haltica">Haltica</tp:taxon-name-part>
                <tp:taxon-name-part taxon-name-part-type="species" reg="gemella">gemella</tp:taxon-name-part>
              </tp:taxon-name><comment>Erichson, 1834: 275 (Philippines: Luzon).</comment></tp:nomenclature-citation><tp:nomenclature-citation><tp:taxon-name>
                <tp:taxon-name-part taxon-name-part-type="genus" reg="Nisotra">Nisotra</tp:taxon-name-part>
                <tp:taxon-name-part taxon-name-part-type="species" reg="gemella">gemella</tp:taxon-name-part>
              </tp:taxon-name><comment>: <xref ref-type="bibr" rid="B15">Jacoby 1885</xref>: 34 (Indonesia: Java); <xref ref-type="bibr" rid="B39">Scherer 1969</xref>: 148 (illustration of male aedeagus); <xref ref-type="bibr" rid="B28">Kimoto and Takizawa 1973</xref>: 177 (Nepal); <xref ref-type="bibr" rid="B40">Scherer 1979</xref>: 138 (India, Bhutan); <xref ref-type="bibr" rid="B14">Gruev 1985</xref>: 40 (Nepal); <xref ref-type="bibr" rid="B21">Kimoto 1986</xref>: 60 (additional records in Taiwan); <xref ref-type="bibr" rid="B22">Kimoto 1987</xref>: 191 (additional records in Taiwan); <xref ref-type="bibr" rid="B23">Kimoto 1989</xref>: 263 (additional records in Taiwan); <xref ref-type="bibr" rid="B24">Kimoto 1991</xref>: 16 (additional records in Taiwan); <xref ref-type="bibr" rid="B33">Medvedev 1993</xref>: 17 (Philippines: Luzon, Palawan (misidentification!)); <xref ref-type="bibr" rid="B25">Kimoto 2000</xref>: 233 (Laos, Thailand); <xref ref-type="bibr" rid="B34">Medvedev 2000</xref>: 21 (Nepal); <xref ref-type="bibr" rid="B26">Kimoto 2001</xref>: 201 (catalogue); <xref ref-type="bibr" rid="B1">Aston 2009</xref>: 5 (China: Hong Kong).</comment></tp:nomenclature-citation><tp:nomenclature-citation><tp:taxon-name>
                <tp:taxon-name-part taxon-name-part-type="genus" reg="Nisotra">Nisotra</tp:taxon-name-part>
                <tp:taxon-name-part taxon-name-part-type="species" reg="gemellata">gemellata</tp:taxon-name-part>
              </tp:taxon-name><comment>[sic!]: <xref ref-type="bibr" rid="B11">Duvivier 1885</xref>: 49 (Indonesia: Sumatra).</comment></tp:nomenclature-citation><tp:nomenclature-citation><tp:taxon-name>
                <tp:taxon-name-part taxon-name-part-type="genus" reg="Sphaeroderma">Sphaeroderma</tp:taxon-name-part>
                <tp:taxon-name-part taxon-name-part-type="species" reg="javana">javana</tp:taxon-name-part>
              </tp:taxon-name><comment>Motschulsky, 1866: 421 (Indonesia: Java). Synonymized with <tp:taxon-name><tp:taxon-name-part taxon-name-part-type="genus" reg="Nisotra">N.</tp:taxon-name-part><tp:taxon-name-part taxon-name-part-type="species" reg="gemella">gemella</tp:taxon-name-part></tp:taxon-name> by <xref ref-type="bibr" rid="B35">Medvedev (2006)</xref>. Synonym confirmed.</comment></tp:nomenclature-citation><tp:nomenclature-citation><tp:taxon-name>
                <tp:taxon-name-part taxon-name-part-type="genus" reg="Podagrica">Podagrica</tp:taxon-name-part>
                <tp:taxon-name-part taxon-name-part-type="species" reg="javana">javana</tp:taxon-name-part>
              </tp:taxon-name><comment>: <xref ref-type="bibr" rid="B46">von Harold 1876</xref>: 3481.</comment></tp:nomenclature-citation><tp:nomenclature-citation><tp:taxon-name>
                <tp:taxon-name-part taxon-name-part-type="genus" reg="Nisotra">Nisotra</tp:taxon-name-part>
                <tp:taxon-name-part taxon-name-part-type="species" reg="javana">javana</tp:taxon-name-part>
              </tp:taxon-name><comment>: <xref ref-type="bibr" rid="B48">Weise 1922</xref>: 126; <xref ref-type="bibr" rid="B38">Ogloblin 1930</xref>: 106.</comment></tp:nomenclature-citation><tp:nomenclature-citation><tp:taxon-name>
                <tp:taxon-name-part taxon-name-part-type="genus" reg="Sphaeroderma">Sphaeroderma</tp:taxon-name-part>
                <tp:taxon-name-part taxon-name-part-type="species" reg="orbiculata">orbiculata</tp:taxon-name-part>
              </tp:taxon-name><comment>Motschulsky, 1866: 421 (India); Harold 1876: 3548 (catalogue). Synonymized with <tp:taxon-name><tp:taxon-name-part taxon-name-part-type="genus" reg="Nisotra">N.</tp:taxon-name-part><tp:taxon-name-part taxon-name-part-type="species" reg="gemella">gemella</tp:taxon-name-part></tp:taxon-name> by <xref ref-type="bibr" rid="B39">Scherer (1969)</xref>. Synonym confirmed.</comment></tp:nomenclature-citation><tp:nomenclature-citation><tp:taxon-name>
                <tp:taxon-name-part taxon-name-part-type="genus" reg="Nisotra">Nisotra</tp:taxon-name-part>
                <tp:taxon-name-part taxon-name-part-type="species" reg="orbiculata">orbiculata</tp:taxon-name-part>
              </tp:taxon-name><comment>: <xref ref-type="bibr" rid="B38">Ogloblin 1930</xref>: 106; <xref ref-type="bibr" rid="B4">Chen 1933</xref>: 55 (China: Guandong); <xref ref-type="bibr" rid="B5">Chen 1934a</xref>: 181 (Taiwan); <xref ref-type="bibr" rid="B6">Chen 1934b</xref>: 278 (South China, Vietnam, India); <xref ref-type="bibr" rid="B7">Chûjô 1935</xref>: 474 (catalogue of Taiwan fauna); <xref ref-type="bibr" rid="B13">Gressitt and Kimoto 1963</xref>: 793 (China: Sichuan, Jiangxi, Guanxi, Fujian, Hainan Island); <xref ref-type="bibr" rid="B19">Kimoto 1966</xref>: 35 (additional records in Taiwan); <xref ref-type="bibr" rid="B39">Scherer 1969</xref>: 148 (India); <xref ref-type="bibr" rid="B20">Kimoto 1970</xref>: 215 (New Taipei City: Pinglin (坪林)); <xref ref-type="bibr" rid="B44">Takizawa et al. 1995</xref>: 14 (additional records in Taiwan).</comment></tp:nomenclature-citation><tp:nomenclature-citation><tp:taxon-name>
                <tp:taxon-name-part taxon-name-part-type="genus" reg="Nisotra">Nisotra</tp:taxon-name-part>
                <tp:taxon-name-part taxon-name-part-type="species" reg="bowringi">bowringi</tp:taxon-name-part>
              </tp:taxon-name><comment>Baly, 1876: 584 (China: Hong Kong); <xref ref-type="bibr" rid="B16">Jacoby 1889</xref>: 196 (Myanmar). Synonymized with <tp:taxon-name><tp:taxon-name-part taxon-name-part-type="genus" reg="Nisotra">N.</tp:taxon-name-part><tp:taxon-name-part taxon-name-part-type="species" reg="orbiculata">orbiculata</tp:taxon-name-part></tp:taxon-name> by <xref ref-type="bibr" rid="B38">Ogloblin (1930)</xref>. Synonym confirmed.</comment></tp:nomenclature-citation><tp:nomenclature-citation><tp:taxon-name>
                <tp:taxon-name-part taxon-name-part-type="genus" reg="Podagrica">Podagrica</tp:taxon-name-part>
                <tp:taxon-name-part taxon-name-part-type="species" reg="bowringi">bowringi</tp:taxon-name-part>
              </tp:taxon-name><comment>: <xref ref-type="bibr" rid="B31">Maulik 1926</xref>: 278 (India).</comment></tp:nomenclature-citation><tp:nomenclature-citation><tp:taxon-name>
                <tp:taxon-name-part taxon-name-part-type="genus" reg="Podagrica">Podagrica</tp:taxon-name-part>
                <tp:taxon-name-part taxon-name-part-type="species" reg="hibisci">hibisci</tp:taxon-name-part>
              </tp:taxon-name><comment>Bryant, 1941: 286 (Malaysia; host plant: <tp:taxon-name><tp:taxon-name-part taxon-name-part-type="genus" reg="Hibiscus">Hibiscus</tp:taxon-name-part><tp:taxon-name-part taxon-name-part-type="species" reg="rosa-sinensis">rosa-sinensis</tp:taxon-name-part></tp:taxon-name> L.). Synonymized with <tp:taxon-name><tp:taxon-name-part taxon-name-part-type="genus" reg="Nisotra">N.</tp:taxon-name-part><tp:taxon-name-part taxon-name-part-type="species" reg="gemella">gemella</tp:taxon-name-part></tp:taxon-name> by <xref ref-type="bibr" rid="B39">Scherer (1969)</xref>. Synonym confirmed.</comment></tp:nomenclature-citation></tp:nomenclature-citation-list></tp:nomenclature><tp:treatment-sec sec-type="Types" id="SECID0ENLBG"><title>Types.</title><p><italic><tp:taxon-name><tp:taxon-name-part taxon-name-part-type="genus" reg="Haltica">Haltica</tp:taxon-name-part><tp:taxon-name-part taxon-name-part-type="species" reg="gemella">gemella</tp:taxon-name-part></tp:taxon-name></italic>. <bold><italic>Lectotype</italic></bold> ♂ (<named-content xmlns:xlink="http://www.w3.org/1999/xlink" content-type="dwc:institutional_code" xlink:title="Museum für Naturkunde, Leibniz-Institut für Evolutions- und Biodiversitätsforschung an der Humboldt-Universität zu Berlin, Berlin, Germany" xlink:href="http://grbio.org/institution/museum-f%C3%BCr-naturkunde-2" xlink:type="simple">MNHUB</named-content>, here designated to preserve stability of nomenclature), labeled (Fig. <xref ref-type="fig" rid="F6">6A–C</xref>): “Manila / Meyer [h, y] // Paratypus [p, r] // HOLOTYPUS [p, red letters] / Nisotra ♂ / gemella / (Erichson) [h, black letters] / det Dr. G. Scherer 19 [p, red letters] 67 [h, w, black letters]”. Paratypes (<named-content xmlns:xlink="http://www.w3.org/1999/xlink" content-type="dwc:institutional_code" xlink:title="Museum für Naturkunde, Leibniz-Institut für Evolutions- und Biodiversitätsforschung an der Humboldt-Universität zu Berlin, Berlin, Germany" xlink:href="http://grbio.org/institution/museum-f%C3%BCr-naturkunde-2" xlink:type="simple">MNHUB</named-content>): three specimens bear same labels as lectotype except “PARATYPUS [p, red letters] / Nisotra ♂ or ♀ / gemella / (Erichson) [h, black letters] / Dr. G. Scherer 19 [p, red letters] 67 [h, w, black letters]”. One specimen labeled (Fig. <xref ref-type="fig" rid="F6">6D</xref>): “45025 [p, w] // Haltica / gemella / Eri / Manila / Meyer [h, y] // Typus [p, r] // PARATYPUS [p, red letters] / Nisotra ♂/ gemella / (Erichson) [h, black letters] / Dr. G. Scherer 19 [p, red letters] 67 [h, w, black letters]”. Although labels for holotype and paratypes were written by Scherer, but it was not officially published.</p><fig id="F6" position="float" orientation="portrait"><object-id xmlns:xlink="http://www.w3.org/1999/xlink" content-type="doi" xlink:type="simple">10.3897/zookeys.1205.121928.figure6</object-id><object-id xmlns:xlink="http://www.w3.org/1999/xlink" content-type="arpha" xlink:type="simple">54AD66B3-61FA-5F48-B655-158622EF3869</object-id><label>Figure 6.</label><caption><p>Type specimens and labels <bold>A</bold><italic><tp:taxon-name><tp:taxon-name-part taxon-name-part-type="genus" reg="Haltica">Haltica</tp:taxon-name-part><tp:taxon-name-part taxon-name-part-type="species" reg="gemella">gemella</tp:taxon-name-part></tp:taxon-name></italic> Erichson, 1834, lectotype <bold>B</bold> aedeagus dissected from lectotype, left: dorsal view; right: lateral view <bold>C</bold> labels pinned with lectotype <bold>D</bold> labels pinned with a paralectotype <bold>E</bold><italic><tp:taxon-name><tp:taxon-name-part taxon-name-part-type="genus" reg="Sphaeroderma">Sphaeroderma</tp:taxon-name-part><tp:taxon-name-part taxon-name-part-type="species" reg="javana">javana</tp:taxon-name-part></tp:taxon-name></italic> Motschulsky, 1866, lectotype <bold>F</bold> aedeagus dissected from lectotype, left: dorsal view; right: lateral view <bold>G</bold> labels pinned with lectotype <bold>H</bold><italic><tp:taxon-name><tp:taxon-name-part taxon-name-part-type="genus" reg="Sphaeroderma">Sphaeroderma</tp:taxon-name-part><tp:taxon-name-part taxon-name-part-type="species" reg="orbiculata">orbiculata</tp:taxon-name-part></tp:taxon-name></italic> Motschulsky, 1866, lectotype <bold>I</bold> aedeagus dissected from lectotype, left: dorsal view; right: lateral view <bold>J</bold> labels pinned with lectotype <bold>K</bold><italic><tp:taxon-name><tp:taxon-name-part taxon-name-part-type="genus" reg="Nisotra">Nisotra</tp:taxon-name-part><tp:taxon-name-part taxon-name-part-type="species" reg="bowringi">bowringi</tp:taxon-name-part></tp:taxon-name></italic> Baly, 1876, lectotype <bold>L</bold> labels pinned with lectotype <bold>M</bold><italic><tp:taxon-name><tp:taxon-name-part taxon-name-part-type="genus" reg="Podagrica">Podagrica</tp:taxon-name-part><tp:taxon-name-part taxon-name-part-type="species" reg="hibisci">hibisci</tp:taxon-name-part></tp:taxon-name></italic> Bryant, 1941 <bold>N</bold> labels pinned with lectotype <bold>O</bold><italic><tp:taxon-name><tp:taxon-name-part taxon-name-part-type="genus" reg="Nisotra">Nisotra</tp:taxon-name-part><tp:taxon-name-part taxon-name-part-type="species" reg="nigripes">nigripes</tp:taxon-name-part></tp:taxon-name></italic> Jacoby, 1894, holotype <bold>P</bold> labels pinned with holotype.</p></caption><graphic xmlns:xlink="http://www.w3.org/1999/xlink" xlink:href="zookeys-1205-299_article-121928__-g006.jpg" position="float" orientation="portrait" xlink:type="simple" id="oo_1083043.jpg"><uri content-type="original_file" xlink:type="simple">https://binary.pensoft.net/fig/1083043</uri></graphic></fig><p><italic><tp:taxon-name><tp:taxon-name-part taxon-name-part-type="genus" reg="Sphaeroderma">Sphaeroderma</tp:taxon-name-part><tp:taxon-name-part taxon-name-part-type="species" reg="javana">javana</tp:taxon-name-part></tp:taxon-name></italic>. <bold><italic>Lectotype</italic></bold> ♂ (<named-content xmlns:xlink="http://www.w3.org/1999/xlink" content-type="dwc:institutional_code" xlink:title="Zoological Institute, Russian Academy of Science, St. Petersburg, Russia" xlink:href="http://grbio.org/institution/russian-academy-sciences-zoological-institute-zoological-museum" xlink:type="simple">ZIN</named-content>, designated by <xref ref-type="bibr" rid="B35">Medvedev 2006</xref>) (Fig. <xref ref-type="fig" rid="F6">6E–G</xref>): “Sphaeroderma / javana / Motsch. / Java [h, y] // LECTOTYPUS / Nisotra / javana Motsch. / L. Medvedev design. [p, r]”. <xref ref-type="bibr" rid="B35">Medvedev (2006)</xref> indicated that there are three paralectotypes female bearing same labels.</p><p><italic><tp:taxon-name><tp:taxon-name-part taxon-name-part-type="genus" reg="Sphaeroderma">Sphaeroderma</tp:taxon-name-part><tp:taxon-name-part taxon-name-part-type="species" reg="orbiculata">orbiculata</tp:taxon-name-part></tp:taxon-name></italic>. <bold><italic>Lectotype</italic></bold> ♂ (<named-content xmlns:xlink="http://www.w3.org/1999/xlink" content-type="dwc:institutional_code" xlink:title="Zoological Institute, Russian Academy of Science, St. Petersburg, Russia" xlink:href="http://grbio.org/institution/russian-academy-sciences-zoological-institute-zoological-museum" xlink:type="simple">ZIN</named-content>, designated by <xref ref-type="bibr" rid="B35">Medvedev 2006</xref>) (Fig. <xref ref-type="fig" rid="F6">6H–J</xref>): “Sphaeroderma / orbiculata / Motsch / Ind. or. [h, y] // Nisotra / orbiculata Mts / (= borwing Baly / 1927 [h] D. Ogloblin det. [p. w] // LECTOTYPUS / Nisotra / orbiculata Motsch. / L. Medvedev design. [p, r]”.</p><p><italic><tp:taxon-name><tp:taxon-name-part taxon-name-part-type="genus" reg="Nisotra">Nisotra</tp:taxon-name-part><tp:taxon-name-part taxon-name-part-type="species" reg="bowringi">bowringi</tp:taxon-name-part></tp:taxon-name></italic>. <bold><italic>Lectotype</italic></bold> ♀ (<named-content xmlns:xlink="http://www.w3.org/1999/xlink" content-type="dwc:institutional_code" xlink:title="Natural History Museum, London, UK" xlink:href="http://grbio.org/institution/natural-history-museum-london" xlink:type="simple">NHMUK</named-content>, here designated to preserve stability of nomenclature) (Fig. <xref ref-type="fig" rid="F6">6K, L</xref>), labeled: “Hong / Kong [h, w, circle label] // Nisotra / Bowringi / Baly / Hong Kong [h, b] // Type / H. T. [p, w, circle label with red border]”. <bold><italic>Paralectotype</italic></bold>: 1♀ (<named-content xmlns:xlink="http://www.w3.org/1999/xlink" content-type="dwc:institutional_code" xlink:title="Natural History Museum, London, UK" xlink:href="http://grbio.org/institution/natural-history-museum-london" xlink:type="simple">NHMUK</named-content>), shared with the same pin as lectotype.</p><p><italic><tp:taxon-name><tp:taxon-name-part taxon-name-part-type="genus" reg="Podagrica">Podagrica</tp:taxon-name-part><tp:taxon-name-part taxon-name-part-type="species" reg="hibisci">hibisci</tp:taxon-name-part></tp:taxon-name></italic>. <bold><italic>Lectotype</italic></bold> ♀ (<named-content xmlns:xlink="http://www.w3.org/1999/xlink" content-type="dwc:institutional_code" xlink:title="Natural History Museum, London, UK" xlink:href="http://grbio.org/institution/natural-history-museum-london" xlink:type="simple">NHMUK</named-content>, here designated to preserve stability of nomenclature) (Fig. <xref ref-type="fig" rid="F6">6M, N</xref>), labeled: “01880 [h] / Malaya [p] / Kula Lumpur / 16.12. [h] 19 [p] 37 [h] / Entom. Div. [p] / Hibiscus / Rosa-sinensis [h, w] // Type [p, r, circle label with red border] // Pres. by / Imp. Inst. Ent. / B. M. 1941-61. [p, w] // Podagrica / hibisci / Bryant [h] / Det. G. E. Bryant [p, w] // NHMUK015024484 [p, w, with QR-Code]”. <bold><italic>Paralectotype</italic>.</bold> 1♀ (<named-content xmlns:xlink="http://www.w3.org/1999/xlink" content-type="dwc:institutional_code" xlink:title="Natural History Museum, London, UK" xlink:href="http://grbio.org/institution/natural-history-museum-london" xlink:type="simple">NHMUK</named-content>), bearing same labels as lectotype but without type and QR-Code labels.</p></tp:treatment-sec><tp:treatment-sec sec-type="material" id="SECID0ELZBG"><title>Additional material examined.</title><p><bold>China.</bold> Fujian: 1♀ (<abbrev xmlns:xlink="http://www.w3.org/1999/xlink" xlink:title="Applied Zoology Division, Taiwan Agricultural Research Insitute, Taichung, Taiwan" id="ABBRID0ETZBG" xlink:type="simple">TARI</abbrev>), Chishui (赤水), 20.VI.2014, leg. Y.-T. Chung; 1♂ (<named-content xmlns:xlink="http://www.w3.org/1999/xlink" content-type="dwc:institutional_code" xlink:title="Kitakyushu Museum of Natural History and Human History, Kitakyushu, Japan" xlink:href="http://grbio.org/institution/kitakyushu-museum-and-institute-natural-history" xlink:type="simple">KMNH</named-content>), Chungan: Bohea Hills, 11.I.1940, leg. T. C. Maa; 1♀ (<abbrev xmlns:xlink="http://www.w3.org/1999/xlink" xlink:title="Applied Zoology Division, Taiwan Agricultural Research Insitute, Taichung, Taiwan" id="ABBRID0E2ZBG" xlink:type="simple">TARI</abbrev>), Zhaizhong (宅中), 24.VIII.2014, leg. Y.-T. Wang; Guandong: 1♀ (<named-content xmlns:xlink="http://www.w3.org/1999/xlink" content-type="dwc:institutional_code" xlink:title="Kitakyushu Museum of Natural History and Human History, Kitakyushu, Japan" xlink:href="http://grbio.org/institution/kitakyushu-museum-and-institute-natural-history" xlink:type="simple">KMNH</named-content>), Fei-ha to Fei-loi, 1.VII.1950, leg. J. L. Gressitt; 1♀ (<named-content xmlns:xlink="http://www.w3.org/1999/xlink" content-type="dwc:institutional_code" xlink:title="Natural History Museum, London, UK" xlink:href="http://grbio.org/institution/natural-history-museum-london" xlink:type="simple">NHMUK</named-content>), nr. Canton (= Guanzhou, 廣州), 27.IX.1980, leg. P. M. Hammond, B.M. 1980-491; Guanxi: 1♂ (<named-content xmlns:xlink="http://www.w3.org/1999/xlink" content-type="dwc:institutional_code" xlink:title="Natural History Museum, London, UK" xlink:href="http://grbio.org/institution/natural-history-museum-london" xlink:type="simple">NHMUK</named-content>), Huanjiang Xian, Maonan, leg. M. Häckel; Hainan: 1♀ (<abbrev xmlns:xlink="http://www.w3.org/1999/xlink" xlink:title="Applied Zoology Division, Taiwan Agricultural Research Insitute, Taichung, Taiwan" id="ABBRID0EL1BG" xlink:type="simple">TARI</abbrev>), Nanhsitsum (南喜村), 15.XI.2018, leg. Y.-T. Wang; Hong Kong: 1♂, 1♀ (<named-content xmlns:xlink="http://www.w3.org/1999/xlink" content-type="dwc:institutional_code" xlink:title="Natural History Museum, London, UK" xlink:href="http://grbio.org/institution/natural-history-museum-london" xlink:type="simple">NHMUK</named-content>), coll. Walker, 1893—58; Hunnan: 1♀ (<named-content xmlns:xlink="http://www.w3.org/1999/xlink" content-type="dwc:institutional_code" xlink:title="Natural History Museum, London, UK" xlink:href="http://grbio.org/institution/natural-history-museum-london" xlink:type="simple">NHMUK</named-content>), mts. Daiongshan, Xinhua, VII.2004, leg. Jing; Yunnan: 1♂ (<abbrev xmlns:xlink="http://www.w3.org/1999/xlink" xlink:title="Applied Zoology Division, Taiwan Agricultural Research Insitute, Taichung, Taiwan" id="ABBRID0EX1BG" xlink:type="simple">TARI</abbrev>), Bakaxiaozhai (巴卡小寨), 1.VIII.2017, leg. Y.-T. Wang; 1♂ (<abbrev xmlns:xlink="http://www.w3.org/1999/xlink" xlink:title="Applied Zoology Division, Taiwan Agricultural Research Insitute, Taichung, Taiwan" id="ABBRID0E21BG" xlink:type="simple">TARI</abbrev>), Chinoshan (基諾山), 31.V.2018, leg. Y.-T. Wang; 4♂ (<abbrev xmlns:xlink="http://www.w3.org/1999/xlink" xlink:title="Applied Zoology Division, Taiwan Agricultural Research Insitute, Taichung, Taiwan" id="ABBRID0E61BG" xlink:type="simple">TARI</abbrev>), Manfen (曼粉), 20.IX.2017, leg. Y.-T. Wang; 1♀ (<abbrev xmlns:xlink="http://www.w3.org/1999/xlink" xlink:title="Applied Zoology Division, Taiwan Agricultural Research Insitute, Taichung, Taiwan" id="ABBRID0ED2BG" xlink:type="simple">TARI</abbrev>), Menglun (勐侖), 2.VIII.2017, leg. Y.-T. Wang; 1♀ (<abbrev xmlns:xlink="http://www.w3.org/1999/xlink" xlink:title="Applied Zoology Division, Taiwan Agricultural Research Insitute, Taichung, Taiwan" id="ABBRID0EH2BG" xlink:type="simple">TARI</abbrev>), same but with “20.IV.2018”; 2♀ (<abbrev xmlns:xlink="http://www.w3.org/1999/xlink" xlink:title="Applied Zoology Division, Taiwan Agricultural Research Insitute, Taichung, Taiwan" id="ABBRID0EL2BG" xlink:type="simple">TARI</abbrev>), same but with “2.V.2019”; 1♀ (<abbrev xmlns:xlink="http://www.w3.org/1999/xlink" xlink:title="Applied Zoology Division, Taiwan Agricultural Research Insitute, Taichung, Taiwan" id="ABBRID0EP2BG" xlink:type="simple">TARI</abbrev>), Mohan (磨憨), 14.V.2016, leg. Y.-T. Wang; 1♀ (<abbrev xmlns:xlink="http://www.w3.org/1999/xlink" xlink:title="Applied Zoology Division, Taiwan Agricultural Research Insitute, Taichung, Taiwan" id="ABBRID0ET2BG" xlink:type="simple">TARI</abbrev>), Nabang (那邦), 25.IX.2018, leg. Y.-T. Wang; 2♀ (<abbrev xmlns:xlink="http://www.w3.org/1999/xlink" xlink:title="Applied Zoology Division, Taiwan Agricultural Research Insitute, Taichung, Taiwan" id="ABBRID0EX2BG" xlink:type="simple">TARI</abbrev>), Ruili (瑞麗), 15.IX.2014, leg. Y.-T. Wang; Zhejiang: 3♂ (<named-content xmlns:xlink="http://www.w3.org/1999/xlink" content-type="dwc:institutional_code" xlink:title="Natural History Museum, London, UK" xlink:href="http://grbio.org/institution/natural-history-museum-london" xlink:type="simple">NHMUK</named-content>), Da-Laen-Saen, near Ning-Po, col. Walker, 1893-18; 2♂ (<named-content xmlns:xlink="http://www.w3.org/1999/xlink" content-type="dwc:institutional_code" xlink:title="Natural History Museum, London, UK" xlink:href="http://grbio.org/institution/natural-history-museum-london" xlink:type="simple">NHMUK</named-content>), same locality, leg. J. J. Waliker, G. C. Champion Coll., B.M. 1927-409; <bold>India.</bold> Andaman Islands: 3♂ (<named-content xmlns:xlink="http://www.w3.org/1999/xlink" content-type="dwc:institutional_code" xlink:title="Natural History Museum, London, UK" xlink:href="http://grbio.org/institution/natural-history-museum-london" xlink:type="simple">NHMUK</named-content>), Capt. Wimberley, Fry Coll. 1905 100; 2♂, 1♀ (<named-content xmlns:xlink="http://www.w3.org/1999/xlink" content-type="dwc:institutional_code" xlink:title="Natural History Museum, London, UK" xlink:href="http://grbio.org/institution/natural-history-museum-london" xlink:type="simple">NHMUK</named-content>), same locality, leg. F. A. de Roepstorff, 1884-15; 1♂, 1♀ (<named-content xmlns:xlink="http://www.w3.org/1999/xlink" content-type="dwc:institutional_code" xlink:title="Natural History Museum, London, UK" xlink:href="http://grbio.org/institution/natural-history-museum-london" xlink:type="simple">NHMUK</named-content>), Port Blair, 10.X.1989, leg. B. S. Bhumannava, feeding on <italic><tp:taxon-name><tp:taxon-name-part taxon-name-part-type="genus" reg="Urena">Urena</tp:taxon-name-part><tp:taxon-name-part taxon-name-part-type="species" reg="lobata">lobata</tp:taxon-name-part></tp:taxon-name></italic>; Assam: 1♀ (<named-content xmlns:xlink="http://www.w3.org/1999/xlink" content-type="dwc:institutional_code" xlink:title="Kitakyushu Museum of Natural History and Human History, Kitakyushu, Japan" xlink:href="http://grbio.org/institution/kitakyushu-museum-and-institute-natural-history" xlink:type="simple">KMNH</named-content>), Kaziranga nödl. Mikir-Hills, Brahmaputra, V.1961, leg. G. Scherer; Sikkim: 1♀ (<named-content xmlns:xlink="http://www.w3.org/1999/xlink" content-type="dwc:institutional_code" xlink:title="Natural History Museum, London, UK" xlink:href="http://grbio.org/institution/natural-history-museum-london" xlink:type="simple">NHMUK</named-content>), Dikchu, 23.IV.1924, leg. R. W. G. Hingaton; Tamil Nadu: 5♂ (<named-content xmlns:xlink="http://www.w3.org/1999/xlink" content-type="dwc:institutional_code" xlink:title="Laboratory for Systematic Entomology, Hokkaido University, Sapporo, Japan" xlink:href="http://grbio.org/institution/hokkaido-university" xlink:type="simple">SEHU</named-content>), Nilgiri, Mettupalayam, 30.II.1978; Uttarakhand: 1♀ (<named-content xmlns:xlink="http://www.w3.org/1999/xlink" content-type="dwc:institutional_code" xlink:title="Natural History Museum, London, UK" xlink:href="http://grbio.org/institution/natural-history-museum-london" xlink:type="simple">NHMUK</named-content>), Ranikhet, Kumaon, coll. H. G. Champion, 1953-156; 1♂ (<named-content xmlns:xlink="http://www.w3.org/1999/xlink" content-type="dwc:institutional_code" xlink:title="Laboratory for Systematic Entomology, Hokkaido University, Sapporo, Japan" xlink:href="http://grbio.org/institution/hokkaido-university" xlink:type="simple">SEHU</named-content>), Mohand Forest nr Dehar Dun, 7–9.XI.1978; 3♂, 1♀ (<named-content xmlns:xlink="http://www.w3.org/1999/xlink" content-type="dwc:institutional_code" xlink:title="Laboratory for Systematic Entomology, Hokkaido University, Sapporo, Japan" xlink:href="http://grbio.org/institution/hokkaido-university" xlink:type="simple">SEHU</named-content>): FRI, Dehra Dun, 10–13.XI.1978; <bold>Indonesia.</bold> Java: 1♀ (<named-content xmlns:xlink="http://www.w3.org/1999/xlink" content-type="dwc:institutional_code" xlink:title="Laboratory for Systematic Entomology, Hokkaido University, Sapporo, Japan" xlink:href="http://grbio.org/institution/hokkaido-university" xlink:type="simple">SEHU</named-content>), Bremi, Mt. Argopuro, 31.V.2005, leg. H. Takizawa; 9♂, 12♀ (<named-content xmlns:xlink="http://www.w3.org/1999/xlink" content-type="dwc:institutional_code" xlink:title="Museo Civico di Storia Naturale “Giacomo Doria”, Genova, Italy" xlink:href="http://grbio.org/institution/museo-civico-di-storia-naturale-giacomo-doria-0" xlink:type="simple">MCSN</named-content>), Buitenzorg (= Bogor), 1875, leg. G. B. Ferrari; 1♀ (<named-content xmlns:xlink="http://www.w3.org/1999/xlink" content-type="dwc:institutional_code" xlink:title="Museo Civico di Storia Naturale “Giacomo Doria”, Genova, Italy" xlink:href="http://grbio.org/institution/museo-civico-di-storia-naturale-giacomo-doria-0" xlink:type="simple">MCSN</named-content>), same but with “X.1872”; 1♀ (<named-content xmlns:xlink="http://www.w3.org/1999/xlink" content-type="dwc:institutional_code" xlink:title="Museo Civico di Storia Naturale “Giacomo Doria”, Genova, Italy" xlink:href="http://grbio.org/institution/museo-civico-di-storia-naturale-giacomo-doria-0" xlink:type="simple">MCSN</named-content>), same locality, 1878, leg. D. Lansberge; 1♂, 1♀ (<abbrev xmlns:xlink="http://www.w3.org/1999/xlink" xlink:title="Senckenberg Deutsches Enomologisches Institut, Müncheberg, Germany" id="ABBRID0EG5BG" xlink:type="simple">SDEI</abbrev>); Sulawesi: 1♀ (<named-content xmlns:xlink="http://www.w3.org/1999/xlink" content-type="dwc:institutional_code" xlink:title="Laboratory for Systematic Entomology, Hokkaido University, Sapporo, Japan" xlink:href="http://grbio.org/institution/hokkaido-university" xlink:type="simple">SEHU</named-content>), Kendari: Amoito, 1.XII.1974, leg. K. Kusigemati; 1♂ (<named-content xmlns:xlink="http://www.w3.org/1999/xlink" content-type="dwc:institutional_code" xlink:title="Laboratory for Systematic Entomology, Hokkaido University, Sapporo, Japan" xlink:href="http://grbio.org/institution/hokkaido-university" xlink:type="simple">SEHU</named-content>), Kendari: Andonuhu, 3.XII.1974, K. Kusigemati; 3♂, 3♀ (<named-content xmlns:xlink="http://www.w3.org/1999/xlink" content-type="dwc:institutional_code" xlink:title="Museo Civico di Storia Naturale “Giacomo Doria”, Genova, Italy" xlink:href="http://grbio.org/institution/museo-civico-di-storia-naturale-giacomo-doria-0" xlink:type="simple">MCSN</named-content>), Kandari, III.(18)74, leg. O. Beccari; Sumatra: 2♂ (<named-content xmlns:xlink="http://www.w3.org/1999/xlink" content-type="dwc:institutional_code" xlink:title="Laboratory for Systematic Entomology, Hokkaido University, Sapporo, Japan" xlink:href="http://grbio.org/institution/hokkaido-university" xlink:type="simple">SEHU</named-content>), Aceh, Kota Cane, 26–28.IV.1998, leg. H. Takizawa; 3♂, 4♀ (<named-content xmlns:xlink="http://www.w3.org/1999/xlink" content-type="dwc:institutional_code" xlink:title="Museo Civico di Storia Naturale “Giacomo Doria”, Genova, Italy" xlink:href="http://grbio.org/institution/museo-civico-di-storia-naturale-giacomo-doria-0" xlink:type="simple">MCSN</named-content>), Ayer Manicior (= Ajer Mantjoer), VIII.1878, leg. O. Beccari; 2♂, 1♀ (<abbrev xmlns:xlink="http://www.w3.org/1999/xlink" xlink:title="Senckenberg Deutsches Enomologisches Institut, Müncheberg, Germany" id="ABBRID0E55BG" xlink:type="simple">SDEI</abbrev>), Bangkei Island, 1885, leg. H. Kühn; 1♀ (<named-content xmlns:xlink="http://www.w3.org/1999/xlink" content-type="dwc:institutional_code" xlink:title="Museo Civico di Storia Naturale “Giacomo Doria”, Genova, Italy" xlink:href="http://grbio.org/institution/museo-civico-di-storia-naturale-giacomo-doria-0" xlink:type="simple">MCSN</named-content>), Benculen, IV.1891, leg. E. Modigliani; 1♂, 1♀ (<named-content xmlns:xlink="http://www.w3.org/1999/xlink" content-type="dwc:institutional_code" xlink:title="Laboratory for Systematic Entomology, Hokkaido University, Sapporo, Japan" xlink:href="http://grbio.org/institution/hokkaido-university" xlink:type="simple">SEHU</named-content>), Bukit Gompong, Sukarami, NE 20 km from Padang, 19.VIII.1998, leg. M. Ohara; 1♂ (<named-content xmlns:xlink="http://www.w3.org/1999/xlink" content-type="dwc:institutional_code" xlink:title="Laboratory for Systematic Entomology, Hokkaido University, Sapporo, Japan" xlink:href="http://grbio.org/institution/hokkaido-university" xlink:type="simple">SEHU</named-content>), Jambi, Lapak Aur, 6.II.2006, leg. H. Takizawa; 1♂ (<named-content xmlns:xlink="http://www.w3.org/1999/xlink" content-type="dwc:institutional_code" xlink:title="Museo Civico di Storia Naturale “Giacomo Doria”, Genova, Italy" xlink:href="http://grbio.org/institution/museo-civico-di-storia-naturale-giacomo-doria-0" xlink:type="simple">MCSN</named-content>), Padang, 1890, leg. E. Modigliani; 1♂ (<named-content xmlns:xlink="http://www.w3.org/1999/xlink" content-type="dwc:institutional_code" xlink:title="Museo Civico di Storia Naturale “Giacomo Doria”, Genova, Italy" xlink:href="http://grbio.org/institution/museo-civico-di-storia-naturale-giacomo-doria-0" xlink:type="simple">MCSN</named-content>), Sing Hara, X.1878, leg. O. Beccari; 1♂, 2♀ (<abbrev xmlns:xlink="http://www.w3.org/1999/xlink" xlink:title="Senckenberg Deutsches Enomologisches Institut, Müncheberg, Germany" id="ABBRID0EW6BG" xlink:type="simple">SDEI</abbrev>), Tebing Tinggi, leg. Schultheiss; <bold>Laos.</bold> 3♂, 4♀ (<named-content xmlns:xlink="http://www.w3.org/1999/xlink" content-type="dwc:institutional_code" xlink:title="Natural History Museum, London, UK" xlink:href="http://grbio.org/institution/natural-history-museum-london" xlink:type="simple">NHMUK</named-content>), Betw. Vientiane &amp; Luang Prabang, end of 1919, leg. R. V. de Salvaza; Attapu: 1♂ (<named-content xmlns:xlink="http://www.w3.org/1999/xlink" content-type="dwc:institutional_code" xlink:title="Natural History Museum, London, UK" xlink:href="http://grbio.org/institution/natural-history-museum-london" xlink:type="simple">NHMUK</named-content>), Bolaven Plateau, 15 km SE of Ban Huang Kong, Nong Lom (lake), 18–30.IV.1999, leg. E. Jendek &amp; O. Šauša; Bolikhamsai: 1♂, 1♀ (<named-content xmlns:xlink="http://www.w3.org/1999/xlink" content-type="dwc:institutional_code" xlink:title="Natural History Museum, London, UK" xlink:href="http://grbio.org/institution/natural-history-museum-london" xlink:type="simple">NHMUK</named-content>), Lak Sao, 18.VIII.2004, leg. M. Geiser; Borikhan: 1♂ (<named-content xmlns:xlink="http://www.w3.org/1999/xlink" content-type="dwc:institutional_code" xlink:title="Natural History Museum, London, UK" xlink:href="http://grbio.org/institution/natural-history-museum-london" xlink:type="simple">NHMUK</named-content>), Borikhan env., 20 km N of Muang Pakxan, 18.V.2003, leg. O. Šafránek; Champasak: 1♀ (<named-content xmlns:xlink="http://www.w3.org/1999/xlink" content-type="dwc:institutional_code" xlink:title="Natural History Museum, London, UK" xlink:href="http://grbio.org/institution/natural-history-museum-london" xlink:type="simple">NHMUK</named-content>), Bolaven Paleau, Rout (No. 23), Pakse-Paksong, Ban Itou env (km 35), 10–18.IV.1998, leg. E. Jendek &amp; O. Šauša; Hua Pan: 1♀ (<named-content xmlns:xlink="http://www.w3.org/1999/xlink" content-type="dwc:institutional_code" xlink:title="Natural History Museum, London, UK" xlink:href="http://grbio.org/institution/natural-history-museum-london" xlink:type="simple">NHMUK</named-content>), Ban Saleui, Phou Pan Mt., 11.IV.-15.V.2012, leg. C. Holzschuh; 1♂ (<named-content xmlns:xlink="http://www.w3.org/1999/xlink" content-type="dwc:institutional_code" xlink:title="Natural History Museum, London, UK" xlink:href="http://grbio.org/institution/natural-history-museum-london" xlink:type="simple">NHMUK</named-content>), same but with “27.IV. –1.VI.2011”; Phongsaly: 1♂ (<named-content xmlns:xlink="http://www.w3.org/1999/xlink" content-type="dwc:institutional_code" xlink:title="Natural History Museum, London, UK" xlink:href="http://grbio.org/institution/natural-history-museum-london" xlink:type="simple">NHMUK</named-content>), Phongsaly, Phu Fa, 26.VII.2006, leg. M. Geiser; Savannakhét: 1♂ (<named-content xmlns:xlink="http://www.w3.org/1999/xlink" content-type="dwc:institutional_code" xlink:title="Laboratory for Systematic Entomology, Hokkaido University, Sapporo, Japan" xlink:href="http://grbio.org/institution/hokkaido-university" xlink:type="simple">SEHU</named-content>), 1.V.2006, leg. K. Maruyama; Vientiane: 1♀ (<named-content xmlns:xlink="http://www.w3.org/1999/xlink" content-type="dwc:institutional_code" xlink:title="Laboratory for Systematic Entomology, Hokkaido University, Sapporo, Japan" xlink:href="http://grbio.org/institution/hokkaido-university" xlink:type="simple">SEHU</named-content>), Vang vieng, 28–29.V.2004, leg. T. Tsuru; 1♀ (<named-content xmlns:xlink="http://www.w3.org/1999/xlink" content-type="dwc:institutional_code" xlink:title="Natural History Museum, London, UK" xlink:href="http://grbio.org/institution/natural-history-museum-london" xlink:type="simple">NHMUK</named-content>), same locality, 20.VII.2006, leg. M. Geiser; 2♂, 1♀ (<named-content xmlns:xlink="http://www.w3.org/1999/xlink" content-type="dwc:institutional_code" xlink:title="Natural History Museum, London, UK" xlink:href="http://grbio.org/institution/natural-history-museum-london" xlink:type="simple">NHMUK</named-content>), same but with “21.VII.2006”; <bold>Malaysia.</bold> Kuala Lumpur: 1♂ (<named-content xmlns:xlink="http://www.w3.org/1999/xlink" content-type="dwc:institutional_code" xlink:title="Laboratory for Systematic Entomology, Hokkaido University, Sapporo, Japan" xlink:href="http://grbio.org/institution/hokkaido-university" xlink:type="simple">SEHU</named-content>), Labu, 31.III.2007, leg. H. Takizawa; Perak: 4♂, 2♀ (<named-content xmlns:xlink="http://www.w3.org/1999/xlink" content-type="dwc:institutional_code" xlink:title="Museo Civico di Storia Naturale “Giacomo Doria”, Genova, Italy" xlink:href="http://grbio.org/institution/museo-civico-di-storia-naturale-giacomo-doria-0" xlink:type="simple">MCSN</named-content>), 25 km NE of Ipoh, Banjaran Titi Wangsa mts., Korbu mt., 27.I.–2.II.1999, leg. P. Čechovský; 3♂, 2♀ (<named-content xmlns:xlink="http://www.w3.org/1999/xlink" content-type="dwc:institutional_code" xlink:title="Museo Civico di Storia Naturale “Giacomo Doria”, Genova, Italy" xlink:href="http://grbio.org/institution/museo-civico-di-storia-naturale-giacomo-doria-0" xlink:type="simple">MCSN</named-content>), same but with “4–13.III.1998”; Sabah: 1♂, 2♀ (<abbrev xmlns:xlink="http://www.w3.org/1999/xlink" xlink:title="Senckenberg Deutsches Enomologisches Institut, Müncheberg, Germany" id="ABBRID0E2BAI" xlink:type="simple">SDEI</abbrev>), Kinabalu, S. W. 11, leg. H. Rolle; <bold>Myanmar.</bold> 1♂, 1♀ (<abbrev xmlns:xlink="http://www.w3.org/1999/xlink" xlink:title="Senckenberg Deutsches Enomologisches Institut, Müncheberg, Germany" id="ABBRID0EBCAI" xlink:type="simple">SDEI</abbrev>), Carin Cheba, V.–VII.-(18)88, leg. L. Fea; 1♂, 1♀ (<named-content xmlns:xlink="http://www.w3.org/1999/xlink" content-type="dwc:institutional_code" xlink:title="Natural History Museum, London, UK" xlink:href="http://grbio.org/institution/natural-history-museum-london" xlink:type="simple">NHMUK</named-content>), same locality, coll. Fry, 1905.100; 1♀ (<named-content xmlns:xlink="http://www.w3.org/1999/xlink" content-type="dwc:institutional_code" xlink:title="Museo Civico di Storia Naturale “Giacomo Doria”, Genova, Italy" xlink:href="http://grbio.org/institution/museo-civico-di-storia-naturale-giacomo-doria-0" xlink:type="simple">MCSN</named-content>), Carin, Asciuii Cheba, I.(18)88, leg. L. Fea; 4♂, 4♀ (<abbrev xmlns:xlink="http://www.w3.org/1999/xlink" xlink:title="Senckenberg Deutsches Enomologisches Institut, Müncheberg, Germany" id="ABBRID0ENCAI" xlink:type="simple">SDEI</abbrev>), Palon, Pegu, VIII.–IX.(18)87, leg. L. Fea; 1♀ (<named-content xmlns:xlink="http://www.w3.org/1999/xlink" content-type="dwc:institutional_code" xlink:title="Natural History Museum, London, UK" xlink:href="http://grbio.org/institution/natural-history-museum-london" xlink:type="simple">NHMUK</named-content>), Momeit, leg. Doherty, Fry Coll., 1905.100; 1♀ (<named-content xmlns:xlink="http://www.w3.org/1999/xlink" content-type="dwc:institutional_code" xlink:title="Natural History Museum, London, UK" xlink:href="http://grbio.org/institution/natural-history-museum-london" xlink:type="simple">NHMUK</named-content>), Paungde, coll. Andrewes, 1922-221; 1♂, 2♀ (<named-content xmlns:xlink="http://www.w3.org/1999/xlink" content-type="dwc:institutional_code" xlink:title="Natural History Museum, London, UK" xlink:href="http://grbio.org/institution/natural-history-museum-london" xlink:type="simple">NHMUK</named-content>), Prome, coll. Andrewes, 1922–221; 2♂, 2♀ (<abbrev xmlns:xlink="http://www.w3.org/1999/xlink" xlink:title="Senckenberg Deutsches Enomologisches Institut, Müncheberg, Germany" id="ABBRID0E4CAI" xlink:type="simple">SDEI</abbrev>), Rangoon (= Yangon), 1887, leg. Fea; 1♀ (<named-content xmlns:xlink="http://www.w3.org/1999/xlink" content-type="dwc:institutional_code" xlink:title="Natural History Museum, London, UK" xlink:href="http://grbio.org/institution/natural-history-museum-london" xlink:type="simple">NHMUK</named-content>), same but with “Atkinson Coll., 1892–3”; 2♀ (<named-content xmlns:xlink="http://www.w3.org/1999/xlink" content-type="dwc:institutional_code" xlink:title="Natural History Museum, London, UK" xlink:href="http://grbio.org/institution/natural-history-museum-london" xlink:type="simple">NHMUK</named-content>), same but with “coll. Fry, 1905.100”; 1♂ (<named-content xmlns:xlink="http://www.w3.org/1999/xlink" content-type="dwc:institutional_code" xlink:title="Natural History Museum, London, UK" xlink:href="http://grbio.org/institution/natural-history-museum-london" xlink:type="simple">NHMUK</named-content>), same locality, 1933–34, leg. F. J. Meggitt; 4♂, 4♀ (4♂, 2♀: <abbrev xmlns:xlink="http://www.w3.org/1999/xlink" xlink:title="Senckenberg Deutsches Enomologisches Institut, Müncheberg, Germany" id="ABBRID0ENDAI" xlink:type="simple">SDEI</abbrev>; 1♀: <named-content xmlns:xlink="http://www.w3.org/1999/xlink" content-type="dwc:institutional_code" xlink:title="Museo Civico di Storia Naturale “Giacomo Doria”, Genova, Italy" xlink:href="http://grbio.org/institution/museo-civico-di-storia-naturale-giacomo-doria-0" xlink:type="simple">MCSN</named-content>; 1♀: <named-content xmlns:xlink="http://www.w3.org/1999/xlink" content-type="dwc:institutional_code" xlink:title="Natural History Museum, London, UK" xlink:href="http://grbio.org/institution/natural-history-museum-london" xlink:type="simple">NHMUK</named-content>), Teinzo, V.1886, leg. Fea; 1♂, 2♀ (<named-content xmlns:xlink="http://www.w3.org/1999/xlink" content-type="dwc:institutional_code" xlink:title="Natural History Museum, London, UK" xlink:href="http://grbio.org/institution/natural-history-museum-london" xlink:type="simple">NHMUK</named-content>), Tharrawaddy, leg. H. Swale, 1913-117; 4♀ (<named-content xmlns:xlink="http://www.w3.org/1999/xlink" content-type="dwc:institutional_code" xlink:title="Natural History Museum, London, UK" xlink:href="http://grbio.org/institution/natural-history-museum-london" xlink:type="simple">NHMUK</named-content>), same locality, leg. H. E. Andrewes, 1922-221; 2♂, 3♀ (<named-content xmlns:xlink="http://www.w3.org/1999/xlink" content-type="dwc:institutional_code" xlink:title="Natural History Museum, London, UK" xlink:href="http://grbio.org/institution/natural-history-museum-london" xlink:type="simple">NHMUK</named-content>), same locality, 26.XII.1953, leg. H. G. Champion; 1♀ (<named-content xmlns:xlink="http://www.w3.org/1999/xlink" content-type="dwc:institutional_code" xlink:title="Natural History Museum, London, UK" xlink:href="http://grbio.org/institution/natural-history-museum-london" xlink:type="simple">NHMUK</named-content>), Toungoo, 26.XII.1953, leg. H. G. Champion; Kachin State: 1♂ (<named-content xmlns:xlink="http://www.w3.org/1999/xlink" content-type="dwc:institutional_code" xlink:title="Museo Civico di Storia Naturale “Giacomo Doria”, Genova, Italy" xlink:href="http://grbio.org/institution/museo-civico-di-storia-naturale-giacomo-doria-0" xlink:type="simple">MCSN</named-content>), VIII.1885, leg. Fea; 1♀ (<named-content xmlns:xlink="http://www.w3.org/1999/xlink" content-type="dwc:institutional_code" xlink:title="Natural History Museum, London, UK" xlink:href="http://grbio.org/institution/natural-history-museum-london" xlink:type="simple">NHMUK</named-content>), Bhamo, VIII.1885, leg. Fea; 2♂, 1♀ (<named-content xmlns:xlink="http://www.w3.org/1999/xlink" content-type="dwc:institutional_code" xlink:title="Natural History Museum, London, UK" xlink:href="http://grbio.org/institution/natural-history-museum-london" xlink:type="simple">NHMUK</named-content>), Nam Tamai, 2.VIII.1938, leg. R. Kaulback; Kayin Sate: 1♀ (<abbrev xmlns:xlink="http://www.w3.org/1999/xlink" xlink:title="Applied Zoology Division, Taiwan Agricultural Research Insitute, Taichung, Taiwan" id="ABBRID0EVEAI" xlink:type="simple">TARI</abbrev>), Than Daung Gyi, 18.V.2017, leg. Y.-T. Wang; Yangon: 2♂, 2♀ (<named-content xmlns:xlink="http://www.w3.org/1999/xlink" content-type="dwc:institutional_code" xlink:title="Natural History Museum, London, UK" xlink:href="http://grbio.org/institution/natural-history-museum-london" xlink:type="simple">NHMUK</named-content>), Shwentha, 23.VII.1988, leg. T. T. Nwe, collected from <italic><tp:taxon-name><tp:taxon-name-part taxon-name-part-type="genus" reg="Urena">Urena</tp:taxon-name-part><tp:taxon-name-part taxon-name-part-type="species" reg="lobata">lobata</tp:taxon-name-part></tp:taxon-name></italic>; <bold>Nepal.</bold> 3♂, 2♀ (<named-content xmlns:xlink="http://www.w3.org/1999/xlink" content-type="dwc:institutional_code" xlink:title="Laboratory for Systematic Entomology, Hokkaido University, Sapporo, Japan" xlink:href="http://grbio.org/institution/hokkaido-university" xlink:type="simple">SEHU</named-content>), Balaju Kathmandu Valley, 11.IX.1987, leg. H. Takizawa; <bold>Papua New Guinea.</bold> 1♀ (<abbrev xmlns:xlink="http://www.w3.org/1999/xlink" xlink:title="Senckenberg Deutsches Enomologisches Institut, Müncheberg, Germany" id="ABBRID0EQFAI" xlink:type="simple">SDEI</abbrev>), Haveri, VII.–XI.(18)93, leg. Loia; 1♀ (<abbrev xmlns:xlink="http://www.w3.org/1999/xlink" xlink:title="Senckenberg Deutsches Enomologisches Institut, Müncheberg, Germany" id="ABBRID0EUFAI" xlink:type="simple">SDEI</abbrev>), Ighibirei, VII.-VIII.(18)90, leg. Loria; 1♂ (<abbrev xmlns:xlink="http://www.w3.org/1999/xlink" xlink:title="Applied Zoology Division, Taiwan Agricultural Research Insitute, Taichung, Taiwan" id="ABBRID0EYFAI" xlink:type="simple">TARI</abbrev>), West Highland, Begesin Missions station 43 km 237° von Madan, Kulturlandschan, 6.V.1996, leg. H. Deumer; <bold>Philippines.</bold> Luzon. Kalinga: 1♂ (<named-content xmlns:xlink="http://www.w3.org/1999/xlink" content-type="dwc:institutional_code" xlink:title="Museo Civico di Storia Naturale “Giacomo Doria”, Genova, Italy" xlink:href="http://grbio.org/institution/museo-civico-di-storia-naturale-giacomo-doria-0" xlink:type="simple">MCSN</named-content>), Tulgao, 23.VI.1988, coll. Medvedev; <bold>Singapore.</bold> 3♂, 1♀ (<named-content xmlns:xlink="http://www.w3.org/1999/xlink" content-type="dwc:institutional_code" xlink:title="Natural History Museum, London, UK" xlink:href="http://grbio.org/institution/natural-history-museum-london" xlink:type="simple">NHMUK</named-content>), leg. C. J. Saunders, B. M. 1933-227; <bold>Taiwan.</bold> Hsinchu: 3♂, 3♀ (<abbrev xmlns:xlink="http://www.w3.org/1999/xlink" xlink:title="Applied Zoology Division, Taiwan Agricultural Research Insitute, Taichung, Taiwan" id="ABBRID0EKGAI" xlink:type="simple">TARI</abbrev>), Hsinpu (新埔), 2.I.2010, leg. K.-H. Chuang; 18♂, 23♀ (<abbrev xmlns:xlink="http://www.w3.org/1999/xlink" xlink:title="Applied Zoology Division, Taiwan Agricultural Research Insitute, Taichung, Taiwan" id="ABBRID0EOGAI" xlink:type="simple">TARI</abbrev>), same but with “5.X.2021”; 12♂, 14♀ (<abbrev xmlns:xlink="http://www.w3.org/1999/xlink" xlink:title="Applied Zoology Division, Taiwan Agricultural Research Insitute, Taichung, Taiwan" id="ABBRID0ESGAI" xlink:type="simple">TARI</abbrev>), same but with “18.XII.2021”; Kinmen: 2♂, 7♀ (<abbrev xmlns:xlink="http://www.w3.org/1999/xlink" xlink:title="Applied Zoology Division, Taiwan Agricultural Research Insitute, Taichung, Taiwan" id="ABBRID0EWGAI" xlink:type="simple">TARI</abbrev>), Kinmen Island (金門島), 18.VI.2014, leg. Y.-T. Chung; 4♂, 8♀ (<abbrev xmlns:xlink="http://www.w3.org/1999/xlink" xlink:title="Applied Zoology Division, Taiwan Agricultural Research Insitute, Taichung, Taiwan" id="ABBRID0E1GAI" xlink:type="simple">TARI</abbrev>), same island, Jhongshanlin (中山林), 28.VI.2023, leg. C.-F. Lee; 5♀ (<abbrev xmlns:xlink="http://www.w3.org/1999/xlink" xlink:title="Applied Zoology Division, Taiwan Agricultural Research Insitute, Taichung, Taiwan" id="ABBRID0E5GAI" xlink:type="simple">TARI</abbrev>), 太武苗圃(= Kinmen Botanical Gardens, 金門植物園), 24.IV.2002, leg. H. T. Shih; 1♀ (<abbrev xmlns:xlink="http://www.w3.org/1999/xlink" xlink:title="Applied Zoology Division, Taiwan Agricultural Research Insitute, Taichung, Taiwan" id="ABBRID0ECHAI" xlink:type="simple">TARI</abbrev>), same but with “Taiwushan (太武山)”; Matsu: 1♀ (<abbrev xmlns:xlink="http://www.w3.org/1999/xlink" xlink:title="Applied Zoology Division, Taiwan Agricultural Research Insitute, Taichung, Taiwan" id="ABBRID0EGHAI" xlink:type="simple">TARI</abbrev>), Beigan Island (北竿島), 14.V.2018, leg. H.-T. Fang; New Taipei City: 1♀ (<named-content xmlns:xlink="http://www.w3.org/1999/xlink" content-type="dwc:institutional_code" xlink:title="Kitakyushu Museum of Natural History and Human History, Kitakyushu, Japan" xlink:href="http://grbio.org/institution/kitakyushu-museum-and-institute-natural-history" xlink:type="simple">KMNH</named-content>), Pinglin (坪林), 23.VI.1965, leg. Y. Kurosawa; 4♂ (<abbrev xmlns:xlink="http://www.w3.org/1999/xlink" xlink:title="Applied Zoology Division, Taiwan Agricultural Research Insitute, Taichung, Taiwan" id="ABBRID0EOHAI" xlink:type="simple">TARI</abbrev>), Watzuwei (挖仔尾), 28.VI.2008, leg. H. Lee; 1♂ (<named-content xmlns:xlink="http://www.w3.org/1999/xlink" content-type="dwc:institutional_code" xlink:title="Kitakyushu Museum of Natural History and Human History, Kitakyushu, Japan" xlink:href="http://grbio.org/institution/kitakyushu-museum-and-institute-natural-history" xlink:type="simple">KMNH</named-content>), Urai (烏來), 31.V.1976, leg. H. Makihara; Nantou: 1♀ (<abbrev xmlns:xlink="http://www.w3.org/1999/xlink" xlink:title="Senckenberg Deutsches Enomologisches Institut, Müncheberg, Germany" id="ABBRID0EWHAI" xlink:type="simple">SDEI</abbrev>), Fuhosho (= Wucheng, 五城), IX.1909, leg. Sauter; Pingtung: 1♂, 1♀ (<abbrev xmlns:xlink="http://www.w3.org/1999/xlink" xlink:title="Applied Zoology Division, Taiwan Agricultural Research Insitute, Taichung, Taiwan" id="ABBRID0E1HAI" xlink:type="simple">TARI</abbrev>), Shantimen (三地門), 1–5.III.1982, leg. K. C. Chou &amp; C. C. Pan; 1♀ (<abbrev xmlns:xlink="http://www.w3.org/1999/xlink" xlink:title="Applied Zoology Division, Taiwan Agricultural Research Insitute, Taichung, Taiwan" id="ABBRID0E5HAI" xlink:type="simple">TARI</abbrev>), Tahan trail (大漢林道), 10.IV.2023, leg. J.-C. Chen; Taipei: 1♀ (<abbrev xmlns:xlink="http://www.w3.org/1999/xlink" xlink:title="Senckenberg Deutsches Enomologisches Institut, Müncheberg, Germany" id="ABBRID0ECIAI" xlink:type="simple">SDEI</abbrev>), Hokuto (= Peitou, 北投), III.1912, leg. Sauter; Taitung: 2♀ (<abbrev xmlns:xlink="http://www.w3.org/1999/xlink" xlink:title="Senckenberg Deutsches Enomologisches Institut, Müncheberg, Germany" id="ABBRID0EGIAI" xlink:type="simple">SDEI</abbrev>), Paroe (= Tawu, 大武), IX.1912, leg. H. Sauter; Taoyuan: 1♀ (<abbrev xmlns:xlink="http://www.w3.org/1999/xlink" xlink:title="Applied Zoology Division, Taiwan Agricultural Research Insitute, Taichung, Taiwan" id="ABBRID0EKIAI" xlink:type="simple">TARI</abbrev>), Tayuan (大園), 15.VIII.2011, leg. L.-F. Chu; <bold>Thailand.</bold> Chiang Mai: 1♀ (<named-content xmlns:xlink="http://www.w3.org/1999/xlink" content-type="dwc:institutional_code" xlink:title="Natural History Museum, London, UK" xlink:href="http://grbio.org/institution/natural-history-museum-london" xlink:type="simple">NHMUK</named-content>), Fah Luan Univ. Campus, 20–22.VII.2009, leg. D. Quicke &amp; B. et R. Butcher; 1♀ (<named-content xmlns:xlink="http://www.w3.org/1999/xlink" content-type="dwc:institutional_code" xlink:title="Natural History Museum, London, UK" xlink:href="http://grbio.org/institution/natural-history-museum-london" xlink:type="simple">NHMUK</named-content>), Queen Sirikit Botanic Gardens, VII.2006, leg. H. Mendel &amp; M. V. L. Barclay; 1♂ (<named-content xmlns:xlink="http://www.w3.org/1999/xlink" content-type="dwc:institutional_code" xlink:title="Natural History Museum, London, UK" xlink:href="http://grbio.org/institution/natural-history-museum-london" xlink:type="simple">NHMUK</named-content>), Tha Ton Env., 20.IV.2003, leg. O. Šafránek; Kanchanaburi: 1♂, 1♀ (<named-content xmlns:xlink="http://www.w3.org/1999/xlink" content-type="dwc:institutional_code" xlink:title="Natural History Museum, London, UK" xlink:href="http://grbio.org/institution/natural-history-museum-london" xlink:type="simple">NHMUK</named-content>), Thongpapoom, 11–12.VII.2009, leg. D. Quicke &amp; B. et R. Butcher; Mae Hong Son: 1♂ (<named-content xmlns:xlink="http://www.w3.org/1999/xlink" content-type="dwc:institutional_code" xlink:title="Natural History Museum, London, UK" xlink:href="http://grbio.org/institution/natural-history-museum-london" xlink:type="simple">NHMUK</named-content>), Mae Hong Son, 17–21.VI.1993, leg. Schneider; Nakhon Nayok: 2♂, 1♀ (<named-content xmlns:xlink="http://www.w3.org/1999/xlink" content-type="dwc:institutional_code" xlink:title="Laboratory for Systematic Entomology, Hokkaido University, Sapporo, Japan" xlink:href="http://grbio.org/institution/hokkaido-university" xlink:type="simple">SEHU</named-content>), Ban Na, 27.VII.1997, leg. S. Ohmomo; Nan: 1♂, 2♀ (<named-content xmlns:xlink="http://www.w3.org/1999/xlink" content-type="dwc:institutional_code" xlink:title="Natural History Museum, London, UK" xlink:href="http://grbio.org/institution/natural-history-museum-london" xlink:type="simple">NHMUK</named-content>), Doi Phuka N. P., V.2000, leg. local collector; Songkhla: 1♀ (<named-content xmlns:xlink="http://www.w3.org/1999/xlink" content-type="dwc:institutional_code" xlink:title="Natural History Museum, London, UK" xlink:href="http://grbio.org/institution/natural-history-museum-london" xlink:type="simple">NHMUK</named-content>), Chon Thong, 24–27.IV.1991, leg. L. Dembický; Yala: 1♂ (<named-content xmlns:xlink="http://www.w3.org/1999/xlink" content-type="dwc:institutional_code" xlink:title="Natural History Museum, London, UK" xlink:href="http://grbio.org/institution/natural-history-museum-london" xlink:type="simple">NHMUK</named-content>), Betong, Gunung Cang Dun vill., 25.III. –22.IV.1993, leg. J. Horák; <bold>Vietnam.</bold> Băc Giang: 2♂, 2♀ (<abbrev xmlns:xlink="http://www.w3.org/1999/xlink" xlink:title="Applied Zoology Division, Taiwan Agricultural Research Insitute, Taichung, Taiwan" id="ABBRID0EWJAI" xlink:type="simple">TARI</abbrev>), Tây Yên Tů, 2.VI.2014, leg. Y.-T. Wang; Hà Nôi: 1♂, 1♀ (<abbrev xmlns:xlink="http://www.w3.org/1999/xlink" xlink:title="Applied Zoology Division, Taiwan Agricultural Research Insitute, Taichung, Taiwan" id="ABBRID0E1JAI" xlink:type="simple">TARI</abbrev>), Huyên Mê Linh, 30.V.2014, leg. Y.-T. Wang; Hòa Binh: 3♀ (<named-content xmlns:xlink="http://www.w3.org/1999/xlink" content-type="dwc:institutional_code" xlink:title="Natural History Museum, London, UK" xlink:href="http://grbio.org/institution/natural-history-museum-london" xlink:type="simple">NHMUK</named-content>), VIII.1918, leg. R. V. de Salvaza; 1♂ (<named-content xmlns:xlink="http://www.w3.org/1999/xlink" content-type="dwc:institutional_code" xlink:title="Museo Civico di Storia Naturale “Giacomo Doria”, Genova, Italy" xlink:href="http://grbio.org/institution/museo-civico-di-storia-naturale-giacomo-doria-0" xlink:type="simple">MCSN</named-content>), Ha Son-Binh, 10 km SW Hoa Binh, 17.X.1976, leg. L. Medvedev; Lao Cai: 2♂ (<named-content xmlns:xlink="http://www.w3.org/1999/xlink" content-type="dwc:institutional_code" xlink:title="Natural History Museum, London, UK" xlink:href="http://grbio.org/institution/natural-history-museum-london" xlink:type="simple">NHMUK</named-content>), Bao Ha, 12.IV.1962, leg. A. Warchalowski; 1♂ (<named-content xmlns:xlink="http://www.w3.org/1999/xlink" content-type="dwc:institutional_code" xlink:title="Natural History Museum, London, UK" xlink:href="http://grbio.org/institution/natural-history-museum-london" xlink:type="simple">NHMUK</named-content>), same but with “4.IV.1962”; 2♂, 5♀ (<named-content xmlns:xlink="http://www.w3.org/1999/xlink" content-type="dwc:institutional_code" xlink:title="Natural History Museum, London, UK" xlink:href="http://grbio.org/institution/natural-history-museum-london" xlink:type="simple">NHMUK</named-content>), Cha Pa (= Sa Pa), 14.IV.1962, leg. A. Warchalowski; Nam Dinh: 1♀ (<named-content xmlns:xlink="http://www.w3.org/1999/xlink" content-type="dwc:institutional_code" xlink:title="Natural History Museum, London, UK" xlink:href="http://grbio.org/institution/natural-history-museum-london" xlink:type="simple">NHMUK</named-content>), Van Diem, 19.III.1962, leg. A. Warchalowski; 1♂ (<named-content xmlns:xlink="http://www.w3.org/1999/xlink" content-type="dwc:institutional_code" xlink:title="Natural History Museum, London, UK" xlink:href="http://grbio.org/institution/natural-history-museum-london" xlink:type="simple">NHMUK</named-content>), same but with “7.II.1962”; Ninh Binh: 1♂ (<named-content xmlns:xlink="http://www.w3.org/1999/xlink" content-type="dwc:institutional_code" xlink:title="Natural History Museum, London, UK" xlink:href="http://grbio.org/institution/natural-history-museum-london" xlink:type="simple">NHMUK</named-content>), Cuc Phuong, 8.VI.1966, leg. R. Bizlawski &amp; B. Pisarski; Quang Ninh: 1♂ (<abbrev xmlns:xlink="http://www.w3.org/1999/xlink" xlink:title="Applied Zoology Division, Taiwan Agricultural Research Insitute, Taichung, Taiwan" id="ABBRID0E5KAI" xlink:type="simple">TARI</abbrev>), 10 km SE Tien Yen, 1–14.IV.2004, leg. H. Mühle; Vinh Phuc: 1♂, 2♀ (<named-content xmlns:xlink="http://www.w3.org/1999/xlink" content-type="dwc:institutional_code" xlink:title="Natural History Museum, London, UK" xlink:href="http://grbio.org/institution/natural-history-museum-london" xlink:type="simple">NHMUK</named-content>), Tam Dao, 25.IV.1962, leg. A. Warchalowski; 1♂, 1♀ (<named-content xmlns:xlink="http://www.w3.org/1999/xlink" content-type="dwc:institutional_code" xlink:title="Natural History Museum, London, UK" xlink:href="http://grbio.org/institution/natural-history-museum-london" xlink:type="simple">NHMUK</named-content>), same locality, 17.X.1966, leg. J. Kania.</p></tp:treatment-sec><tp:treatment-sec sec-type="redescription" id="SECID0EKLAI"><title>Redescription.</title><p><bold>Adults.</bold> Length 3.1–3.9 mm, width 2.0–2.5 mm (<italic>n</italic> = 376). General color yellowish brown (Fig. <xref ref-type="fig" rid="F3">3G–I</xref>); elytra, meso- and metathoracic, and abdominal ventrites metallic purple; four basal antennomeres I–IV yellowish brown, V dark brown, VI–XI black. Antennae (Fig. <xref ref-type="fig" rid="F7">7A</xref>) filiform in males, ratios of lengths of antennomeres I to XI 1.0: 0.5: 0.6: 0.5: 0.5: 0.5: 0.5: 0.6: 0.6: 0.7: 1.0; ratios of length to width from antennomeres I to XI 3.2: 2.4: 2.9: 2.6: 2.2: 2.2: 2.2: 2.6: 2.6: 2.6: 4.2; similar in females, ratios of lengths of antennomeres I to XI (Fig. <xref ref-type="fig" rid="F7">7B</xref>) 1.0: 0.5: 0.5: 0.5: 0.5: 0.5: 0.6: 0.6: 0.6: 0.6: 1.0; ratios of length to width from antennomeres I to XI 3.6: 2.3: 2.9: 2.5: 2.4: 1.9: 2.0: 2.2: 2.6: 2.2: 3.8. Pronotum 1.8–1.9 × wider than long; disc shining, moderately convex, with sparse, fine punctures; longitudinal groove on each side of apical margin reduced; longitudinal groove on basal margin short and shallow; lateral margins rounded; apical margins slightly concave; basal margin medially convex. Elytra 1.2 × longer than wide; disc with coarse punctures arranged into longitudinal lines, with fine punctures between coarse punctures; lateral margins rounded, narrowed behind middle. Aedeagus (Fig. <xref ref-type="fig" rid="F7">7C, D</xref>) wide, ~ 4.8 × longer than wide; parallel sided, but slightly wider at apical 1/7, and then moderately and apically narrowed; apex truncate, but with one median rounded process; strongly curved in lateral view, apex directed upward; tectum membranous, with several stout setae at apex of internal sac. Endophallic spiculae reduced. Gonocoxae (Fig. <xref ref-type="fig" rid="F7">7G</xref>) longer than wide, and basally connected; apex of each gonocoxa widely rounded, with eight long setae along apical margin and outer margin. Ventrite VIII (Fig. <xref ref-type="fig" rid="F7">7E</xref>) with apex weakly sclerotized, with one semicircular membranous area at middle of apical margin, several long setae arranged into transverse line near apical margin, and several shorter setae along apical margin, both types of setae absent medially. Spiculum extremely long. Spermathecal receptaculum (Fig. <xref ref-type="fig" rid="F6">6F</xref>) strongly swollen; pump long and curved, with long apical process; sclerotized spermathecal duct moderately long after base of spermathecal gland.</p><fig id="F7" position="float" orientation="portrait"><object-id xmlns:xlink="http://www.w3.org/1999/xlink" content-type="doi" xlink:type="simple">10.3897/zookeys.1205.121928.figure7</object-id><object-id xmlns:xlink="http://www.w3.org/1999/xlink" content-type="arpha" xlink:type="simple">462AF129-68B4-529C-BD73-85EFE887AA34</object-id><label>Figure 7.</label><caption><p><italic><tp:taxon-name><tp:taxon-name-part taxon-name-part-type="genus" reg="Nisotra">Nisotra</tp:taxon-name-part><tp:taxon-name-part taxon-name-part-type="species" reg="gemella">gemella</tp:taxon-name-part></tp:taxon-name></italic> (Erichson), adult <bold>A</bold> antenna, male <bold>B</bold> antenna, female <bold>C</bold> aedeagus, dorsal view <bold>D</bold> aedeagus, lateral view <bold>E</bold> abdominal ventrite VIII, female <bold>F</bold> spermatheca <bold>G</bold> gonocoxae.</p></caption><graphic xmlns:xlink="http://www.w3.org/1999/xlink" xlink:href="zookeys-1205-299_article-121928__-g007.jpg" position="float" orientation="portrait" xlink:type="simple" id="oo_1083044.jpg"><uri content-type="original_file" xlink:type="simple">https://binary.pensoft.net/fig/1083044</uri></graphic></fig><p><bold>Variations.</bold> Adults in some populations have more ovate body shapes (elytra 1.1 × as long as wide), including those on the Andaman Islands (India).</p><p><bold><italic>Remarks</italic>.</bold> Adults of <italic><tp:taxon-name><tp:taxon-name-part taxon-name-part-type="genus" reg="Nisotra">N.</tp:taxon-name-part><tp:taxon-name-part taxon-name-part-type="species" reg="gemella">gemella</tp:taxon-name-part></tp:taxon-name></italic> are characterized by more convex pronotum and reduced longitudinal grooves on the sides of the apical margins (less convex pronotum and long, deep longitudinal grooves on sides of apical margins in others). In males of <italic><tp:taxon-name><tp:taxon-name-part taxon-name-part-type="genus" reg="Nisotra">N.</tp:taxon-name-part><tp:taxon-name-part taxon-name-part-type="species" reg="gemella">gemella</tp:taxon-name-part></tp:taxon-name></italic>, the truncate apex of the aedeagus bears a small process (Fig. <xref ref-type="fig" rid="F7">7C</xref>) that differs from the acute apex in <italic><tp:taxon-name><tp:taxon-name-part taxon-name-part-type="genus" reg="Nisotra">N.</tp:taxon-name-part><tp:taxon-name-part taxon-name-part-type="species" reg="chrysomeloides">chrysomeloides</tp:taxon-name-part></tp:taxon-name></italic> (Fig. <xref ref-type="fig" rid="F4">4C</xref>) and the widely rounded apex and small medial process in <italic><tp:taxon-name><tp:taxon-name-part taxon-name-part-type="genus" reg="Nisotra">N.</tp:taxon-name-part><tp:taxon-name-part taxon-name-part-type="species" reg="nigripes">nigripes</tp:taxon-name-part></tp:taxon-name></italic> (Fig. <xref ref-type="fig" rid="F14">14C</xref>). The moderately curved aedeagus in lateral view (Fig. <xref ref-type="fig" rid="F7">7D</xref>) differs from the strongly curved aedeagus in <italic><tp:taxon-name><tp:taxon-name-part taxon-name-part-type="genus" reg="Nisotra">N.</tp:taxon-name-part><tp:taxon-name-part taxon-name-part-type="species" reg="dohertyi">dohertyi</tp:taxon-name-part></tp:taxon-name></italic> (Fig. <xref ref-type="fig" rid="F5">5E</xref>) and slightly curved aedeagus in <italic><tp:taxon-name><tp:taxon-name-part taxon-name-part-type="genus" reg="Nisotra">N.</tp:taxon-name-part><tp:taxon-name-part taxon-name-part-type="species" reg="nigripes">nigripes</tp:taxon-name-part></tp:taxon-name></italic> (Fig. <xref ref-type="fig" rid="F14">14D</xref>). The membranous tectum (Fig. <xref ref-type="fig" rid="F7">7C</xref>) differs from the sclerotized tectum in <italic><tp:taxon-name><tp:taxon-name-part taxon-name-part-type="genus" reg="Nisotra">N.</tp:taxon-name-part><tp:taxon-name-part taxon-name-part-type="species" reg="chrysomeloides">chrysomeloides</tp:taxon-name-part></tp:taxon-name></italic> (Fig. <xref ref-type="fig" rid="F4">4C</xref>). In females of <italic><tp:taxon-name><tp:taxon-name-part taxon-name-part-type="genus" reg="Nisotra">N.</tp:taxon-name-part><tp:taxon-name-part taxon-name-part-type="species" reg="gemella">gemella</tp:taxon-name-part></tp:taxon-name></italic>, the straight gonocoxae (Fig. <xref ref-type="fig" rid="F7">7G</xref>) differ from the dorsally directed gonocoxal apices in <italic><tp:taxon-name><tp:taxon-name-part taxon-name-part-type="genus" reg="Nisotra">N.</tp:taxon-name-part><tp:taxon-name-part taxon-name-part-type="species" reg="chrysomeloides">chrysomeloides</tp:taxon-name-part></tp:taxon-name></italic> (Fig. <xref ref-type="fig" rid="F4">4H</xref>), the inwardly directed apices in <italic><tp:taxon-name><tp:taxon-name-part taxon-name-part-type="genus" reg="Nisotra">N.</tp:taxon-name-part><tp:taxon-name-part taxon-name-part-type="species" reg="dohertyi">dohertyi</tp:taxon-name-part></tp:taxon-name></italic> (Fig. <xref ref-type="fig" rid="F5">5I</xref>), and laterally directed apices in <italic><tp:taxon-name><tp:taxon-name-part taxon-name-part-type="genus" reg="Nisotra">N.</tp:taxon-name-part><tp:taxon-name-part taxon-name-part-type="species" reg="nigripes">nigripes</tp:taxon-name-part></tp:taxon-name></italic> (Fig. <xref ref-type="fig" rid="F14">14G</xref>). Abdominal ventrite VIII, with one transverse line of long setae inside the apical margin and dense short setae along the apical margin (Fig. <xref ref-type="fig" rid="F7">7E</xref>), differs from ventrite VIII of <italic><tp:taxon-name><tp:taxon-name-part taxon-name-part-type="genus" reg="Nisotra">N.</tp:taxon-name-part><tp:taxon-name-part taxon-name-part-type="species" reg="dohertyi">dohertyi</tp:taxon-name-part></tp:taxon-name></italic> (Fig. <xref ref-type="fig" rid="F5">5F, G</xref>), with several pairs of long setae along the apical margin.</p><p>Third-instar larvae. Length 4.8 mm, width 1.0 mm, cylindrical, cream colored, with tubercles well-developed, head dark brown (Fig. <xref ref-type="fig" rid="F8">8A, B</xref>). Head (Fig. <xref ref-type="fig" rid="F9">9A</xref>) hypognathous, rounded, strongly sclerotized; surface generally smooth. Endocarina (ec) visible, extending into clypeus. Frontal suture (fs) V-shaped, starting from apical 1/3 of endocarina; apically abbreviated halfway between endocarina and lateral margin. Vertex with four pairs of setae (v1–v4). Frons with three pairs of setae (f1–f3). Sides with five pairs of setae (s1–s5). Clypeus transverse, apical margin straight, with one pair of small setae at sides. Labrum transverse, apical margin irregular, with two pairs of long setae; epipharynx (Fig. <xref ref-type="fig" rid="F9">9E</xref>) with several setae at sides, and flattened, apically pointed setae. Mandible (Fig. <xref ref-type="fig" rid="F9">9F</xref>) robust; five-toothed, with tiny serrations on mesal margins of teeth; two setae on opposite sides; mola reduced; prostheca composed of several flattened, slender setae. Maxillary palpus (mp) (Fig. <xref ref-type="fig" rid="F9">9B</xref>) three-segmented, palpomere II with one long seta at one side and one short seta at opposite side; palpifer (pf) with one long seta at opposite sides; mala (ml) with two-segmented conical sensorium and surrounding by three pairs of short setae, mesal side margined with one row of elongate, flattened setae with rounded apices; stipes (st) with one long seta and one short seta. Labial palp (lp) two-segmented, palpomere II cylindrical, palpomere I much wider than II; ligula (lg) rounded, with one pair of short setae; prementum (prm) with one pair of long setae; postmentum (pom) with two pair of long setae. Stemmata reduced and invisible. Antenna (Fig. <xref ref-type="fig" rid="F9">9C, D</xref>) three-segmented, one tubercle with one prominent and several tiny conical sensoria on antennomere II, one large conical sensorium on antennomere III.</p><fig id="F8" position="float" orientation="portrait"><object-id xmlns:xlink="http://www.w3.org/1999/xlink" content-type="doi" xlink:type="simple">10.3897/zookeys.1205.121928.figure8</object-id><object-id xmlns:xlink="http://www.w3.org/1999/xlink" content-type="arpha" xlink:type="simple">4331A892-F057-5789-B86F-C21C98F4BDF7</object-id><label>Figure 8.</label><caption><p><italic><tp:taxon-name><tp:taxon-name-part taxon-name-part-type="genus" reg="Nisotra">Nisotra</tp:taxon-name-part><tp:taxon-name-part taxon-name-part-type="species" reg="gemella">gemella</tp:taxon-name-part></tp:taxon-name></italic> (Erichson), third-instar larva <bold>A</bold> larva in dorsal view <bold>B</bold> larva in lateral view <bold>C</bold> leg <bold>D</bold> abdominal ventrite IX <bold>E</bold> pygopod. Abbreviations: co- coxa; fe- femur; ta- tarsungulus; tb- tibia; tr- trochanter.</p></caption><graphic xmlns:xlink="http://www.w3.org/1999/xlink" xlink:href="zookeys-1205-299_article-121928__-g008.jpg" position="float" orientation="portrait" xlink:type="simple" id="oo_1083045.jpg"><uri content-type="original_file" xlink:type="simple">https://binary.pensoft.net/fig/1083045</uri></graphic></fig><fig id="F9" position="float" orientation="portrait"><object-id xmlns:xlink="http://www.w3.org/1999/xlink" content-type="doi" xlink:type="simple">10.3897/zookeys.1205.121928.figure9</object-id><object-id xmlns:xlink="http://www.w3.org/1999/xlink" content-type="arpha" xlink:type="simple">DEE7914D-1E28-5DFF-911B-E13AC2D211C2</object-id><label>Figure 9.</label><caption><p><italic><tp:taxon-name><tp:taxon-name-part taxon-name-part-type="genus" reg="Nisotra">Nisotra</tp:taxon-name-part><tp:taxon-name-part taxon-name-part-type="species" reg="gemella">gemella</tp:taxon-name-part></tp:taxon-name></italic> (Erichson), third-instar larva <bold>A</bold> head <bold>B</bold> maxilla and labium <bold>C</bold> antenna, in lateral view <bold>D</bold> antenna, in dorso-lateral view <bold>E</bold> epipharynx <bold>F</bold> mandible. Abbreviations: ec- endocarina; f1–f3- setae on frontal area; fs- frontal suture; lg- ligula; lp- labial palp; ml- mala; mp- maxillary palp; pf- palpifer; pom- postmentum; prm- prementum; s1–s5- setae on sides of head; st- stripes; v1–v4- setae on vertex.</p></caption><graphic xmlns:xlink="http://www.w3.org/1999/xlink" xlink:href="zookeys-1205-299_article-121928__-g009.jpg" position="float" orientation="portrait" xlink:type="simple" id="oo_1083046.jpg"><uri content-type="original_file" xlink:type="simple">https://binary.pensoft.net/fig/1083046</uri></graphic></fig><p>Prothorax (Fig. <xref ref-type="fig" rid="F10">10</xref>) with dorsal, dorso-lateral, and anterior epipleural tubercles fused, D-<abbrev xmlns:xlink="http://www.w3.org/1999/xlink" xlink:title="dorso-lateral region has tubercle" id="ABBRID0EDXAI" xlink:type="simple">DL</abbrev>-EPa type; basal and apical margins with two pairs of setae, lateral margins with four pairs of setae; epipleural region with one small tubercle EPp, with one seta; trochantin (ti) with one seta; sternal regions with two tubercles: <abbrev xmlns:xlink="http://www.w3.org/1999/xlink" xlink:title="eusternal" id="ABBRID0EHXAI" xlink:type="simple">ES</abbrev> and <abbrev xmlns:xlink="http://www.w3.org/1999/xlink" xlink:title="sternellar" id="ABBRID0ELXAI" xlink:type="simple">SS</abbrev>, <abbrev xmlns:xlink="http://www.w3.org/1999/xlink" xlink:title="eusternal" id="ABBRID0EPXAI" xlink:type="simple">ES</abbrev> not divided medially, with one pair of setae, <abbrev xmlns:xlink="http://www.w3.org/1999/xlink" xlink:title="sternellar" id="ABBRID0ETXAI" xlink:type="simple">SS</abbrev> separated, with one seta on each tubercle; one additional seta between <abbrev xmlns:xlink="http://www.w3.org/1999/xlink" xlink:title="eusternal" id="ABBRID0EXXAI" xlink:type="simple">ES</abbrev> and <abbrev xmlns:xlink="http://www.w3.org/1999/xlink" xlink:title="sternellar" id="ABBRID0E2XAI" xlink:type="simple">SS</abbrev>. Meso- and metathoraces with dorsal tubercle divided into Dai, Dae, Dpi, and Dpe; with one pair of setae on each tubercle, except Dae; <abbrev xmlns:xlink="http://www.w3.org/1999/xlink" xlink:title="dorso-lateral region has tubercle" id="ABBRID0E6XAI" xlink:type="simple">DL</abbrev> tubercle not divided, with two setae; epipleuron with one tubercle, <abbrev xmlns:xlink="http://www.w3.org/1999/xlink" xlink:title="Epipleural regions have tubercles" id="ABBRID0EDYAI" xlink:type="simple">EP</abbrev>, surrounding spiracle, with one seta; trochantin (ti) without setae; sterna with two tubercles, <abbrev xmlns:xlink="http://www.w3.org/1999/xlink" xlink:title="eusternal" id="ABBRID0EHYAI" xlink:type="simple">ES</abbrev> and <abbrev xmlns:xlink="http://www.w3.org/1999/xlink" xlink:title="sternellar" id="ABBRID0ELYAI" xlink:type="simple">SS</abbrev>, separated medially, with one seta on each tubercle. Legs (Fig. <xref ref-type="fig" rid="F8">8C</xref>) five-segmented, coxa (co) with four long setae apically and two short setae basally; trochanter (tr) with four long mesal setae, one long seta apically, and one short seta at lateral area; femur (fe) with three pairs of apical setae on opposite; tibia (tb) with one short mesal seta near margin, two pairs of setae near outer margin, and one pair of setae apically; tarsungulus (ta) slightly curved, with broad base, with one mesal seta near margin of broad base.</p><fig id="F10" position="float" orientation="portrait"><object-id xmlns:xlink="http://www.w3.org/1999/xlink" content-type="doi" xlink:type="simple">10.3897/zookeys.1205.121928.figure10</object-id><object-id xmlns:xlink="http://www.w3.org/1999/xlink" content-type="arpha" xlink:type="simple">419E5847-EA97-56EE-92C6-DB56CFA2E507</object-id><label>Figure 10.</label><caption><p><italic><tp:taxon-name><tp:taxon-name-part taxon-name-part-type="genus" reg="Nisotra">Nisotra</tp:taxon-name-part><tp:taxon-name-part taxon-name-part-type="species" reg="gemella">gemella</tp:taxon-name-part></tp:taxon-name></italic> (Erichson), third-instar larva: location of tubercles and body chaetotaxy. Abbreviations: Pr- prothorax; Ms- mesothorax; Mt- metathorax; A1–A8- abdominal segments I–VIII.</p></caption><graphic xmlns:xlink="http://www.w3.org/1999/xlink" xlink:href="zookeys-1205-299_article-121928__-g010.jpg" position="float" orientation="portrait" xlink:type="simple" id="oo_1083047.jpg"><uri content-type="original_file" xlink:type="simple">https://binary.pensoft.net/fig/1083047</uri></graphic></fig><p>Abdominal segment I–VIII (Fig. <xref ref-type="fig" rid="F10">10</xref>) with dorsal tubercles divided into three tubercles: Da, Dpi, and Dpe, Da and Dpi not divided medially, Da with two pairs of setae, Dpi with one pair of setae, Dpe with one seta; dorso-lateral region with two tubercles: DLa and DLp, with one seta on each tubercle; epipleural tubercle with one seta separated from spiracle, spiracle rounded, tubercle P with one seta; sternal region with three tubercles: <abbrev xmlns:xlink="http://www.w3.org/1999/xlink" xlink:title="parasternal" id="ABBRID0ERZAI" xlink:type="simple">PS</abbrev>, <abbrev xmlns:xlink="http://www.w3.org/1999/xlink" xlink:title="eusternal" id="ABBRID0EVZAI" xlink:type="simple">ES</abbrev>, and <abbrev xmlns:xlink="http://www.w3.org/1999/xlink" xlink:title="sternellar" id="ABBRID0EZZAI" xlink:type="simple">SS</abbrev>; <abbrev xmlns:xlink="http://www.w3.org/1999/xlink" xlink:title="eusternal" id="ABBRID0E4ZAI" xlink:type="simple">ES</abbrev> and <abbrev xmlns:xlink="http://www.w3.org/1999/xlink" xlink:title="sternellar" id="ABBRID0EB1AI" xlink:type="simple">SS</abbrev> not divided medially, <abbrev xmlns:xlink="http://www.w3.org/1999/xlink" xlink:title="eusternal" id="ABBRID0EF1AI" xlink:type="simple">ES</abbrev> with one pair of setae but <abbrev xmlns:xlink="http://www.w3.org/1999/xlink" xlink:title="sternellar" id="ABBRID0EJ1AI" xlink:type="simple">SS</abbrev> with two pairs of setae; <abbrev xmlns:xlink="http://www.w3.org/1999/xlink" xlink:title="parasternal" id="ABBRID0EN1AI" xlink:type="simple">PS</abbrev> large and with two setae. Abdominal segment IX covered by pygopod dorsally (Fig. <xref ref-type="fig" rid="F7">7E</xref>); pygopod oblong, slightly and apically widened, with three pairs of setae margined apically; ventral region (Fig. <xref ref-type="fig" rid="F8">8D</xref>) sclerotized and not divided, with two pairs of setae.</p><p><bold>Pupa.</bold> Length 3.8 mm; width 1.4 mm, yellowish white. Head (Fig. <xref ref-type="fig" rid="F11">11B</xref>) with three pairs of setae: one pair on vertex, one pair on mesal margins of eyes, the other pair between antennae. Prothorax (Fig. <xref ref-type="fig" rid="F11">11A</xref>) with five pairs of setae on outer margin; one pair on baso-lateral angles; two pairs near basal margin and close to each other, outer pair shorter; one pair at central part near middle line. Meso- and metathoraces with two pairs of setae. Abdominal segment I–VIII (Fig. <xref ref-type="fig" rid="F11">11A</xref>) with four pairs of setae; setae on abdominal segment I–VI near posterior margin; VII (Fig. <xref ref-type="fig" rid="F11">11C</xref>) expanded posteriorly, setae along posterior margin; VIII similar to VII but narrower; IX with apical processes sclerotized at apex and strongly pointed, two pairs of setae at sides, two pairs on base of apical processes, one on each, dorsal and ventral surfaces, respectively. Bases of femora of front and middle legs with three pairs of setae, but only two pairs of setae on bases of femora of hind legs.</p><fig id="F11" position="float" orientation="portrait"><object-id xmlns:xlink="http://www.w3.org/1999/xlink" content-type="doi" xlink:type="simple">10.3897/zookeys.1205.121928.figure11</object-id><object-id xmlns:xlink="http://www.w3.org/1999/xlink" content-type="arpha" xlink:type="simple">33B8F989-AEC6-5AC8-8CD8-4FEE007B23B8</object-id><label>Figure 11.</label><caption><p><italic><tp:taxon-name><tp:taxon-name-part taxon-name-part-type="genus" reg="Nisotra">Nisotra</tp:taxon-name-part><tp:taxon-name-part taxon-name-part-type="species" reg="gemella">gemella</tp:taxon-name-part></tp:taxon-name></italic> (Erichson), pupa <bold>A</bold> dorsal view <bold>B</bold> head <bold>C</bold> abdominal segments VII–IX.</p></caption><graphic xmlns:xlink="http://www.w3.org/1999/xlink" xlink:href="zookeys-1205-299_article-121928__-g011.jpg" position="float" orientation="portrait" xlink:type="simple" id="oo_1083048.jpg"><uri content-type="original_file" xlink:type="simple">https://binary.pensoft.net/fig/1083048</uri></graphic></fig></tp:treatment-sec><tp:treatment-sec sec-type="host" id="SECID0EL3AI"><title>Host plants.</title><p><tp:taxon-name><tp:taxon-name-part taxon-name-part-type="family">Malvaceae</tp:taxon-name-part></tp:taxon-name>: <italic><tp:taxon-name><tp:taxon-name-part taxon-name-part-type="genus" reg="Hibiscus">Hibiscus</tp:taxon-name-part><tp:taxon-name-part taxon-name-part-type="species" reg="rosa-sinensis">rosa-sinensis</tp:taxon-name-part></tp:taxon-name></italic> (<xref ref-type="bibr" rid="B3">Bryant 1941</xref> and current study) (Fig. <xref ref-type="fig" rid="F11">11F</xref>), <italic><tp:taxon-name><tp:taxon-name-part taxon-name-part-type="genus" reg="Hibiscus">H.</tp:taxon-name-part><tp:taxon-name-part taxon-name-part-type="species" reg="tiliaceus">tiliaceus</tp:taxon-name-part></tp:taxon-name></italic> (current study), <italic><tp:taxon-name><tp:taxon-name-part taxon-name-part-type="genus" reg="Urena">Urena</tp:taxon-name-part><tp:taxon-name-part taxon-name-part-type="species" reg="lobata">lobata</tp:taxon-name-part></tp:taxon-name></italic> (<xref ref-type="bibr" rid="B27">Kimoto 2003</xref>), and <tp:taxon-name><tp:taxon-name-part taxon-name-part-type="family">Lamiaceae</tp:taxon-name-part></tp:taxon-name>: <italic><tp:taxon-name><tp:taxon-name-part taxon-name-part-type="genus" reg="Mesona">Mesona</tp:taxon-name-part><tp:taxon-name-part taxon-name-part-type="species" reg="chinensis">chinensis</tp:taxon-name-part></tp:taxon-name></italic> (current study). <xref ref-type="bibr" rid="B43">Takizawa (1979)</xref> recorded two species of <tp:taxon-name><tp:taxon-name-part taxon-name-part-type="family">Urticaceae</tp:taxon-name-part></tp:taxon-name> (<tp:taxon-name><tp:taxon-name-part taxon-name-part-type="genus" reg="Boehmeria">Boehmeria</tp:taxon-name-part><tp:taxon-name-part taxon-name-part-type="species" reg="nivea">nivea</tp:taxon-name-part><tp:taxon-name-part taxon-name-part-type="infraspecific-rank">var.</tp:taxon-name-part><tp:taxon-name-part taxon-name-part-type="variety" reg="nivea">nivea</tp:taxon-name-part></tp:taxon-name> and <italic><tp:taxon-name><tp:taxon-name-part taxon-name-part-type="genus" reg="Gonostegia">Gonostegia</tp:taxon-name-part><tp:taxon-name-part taxon-name-part-type="species" reg="hirta">hirta</tp:taxon-name-part></tp:taxon-name></italic>) as host plants for Taiwanese populations of <italic><tp:taxon-name><tp:taxon-name-part taxon-name-part-type="genus" reg="Nisotra">Nisotra</tp:taxon-name-part><tp:taxon-name-part taxon-name-part-type="species" reg="orbiculata">orbiculata</tp:taxon-name-part></tp:taxon-name></italic> (= <italic><tp:taxon-name><tp:taxon-name-part taxon-name-part-type="genus" reg="Nisotra">N.</tp:taxon-name-part><tp:taxon-name-part taxon-name-part-type="species" reg="gemella">gemella</tp:taxon-name-part></tp:taxon-name></italic>) but this may be incorrect because flea beetles collected from both plants belong to the genus <italic><tp:taxon-name><tp:taxon-name-part taxon-name-part-type="genus" reg="Euphitrea">Euphitrea</tp:taxon-name-part></tp:taxon-name></italic> Baly. Both plants were also regarded as host plants for <italic><tp:taxon-name><tp:taxon-name-part taxon-name-part-type="genus" reg="Neorthaea">Neorthaea</tp:taxon-name-part></tp:taxon-name></italic> (= <italic><tp:taxon-name><tp:taxon-name-part taxon-name-part-type="genus" reg="Euphitrea">Euphitrea</tp:taxon-name-part></tp:taxon-name></italic>) <italic>nisotroides</italic> Chen and <italic><tp:taxon-name><tp:taxon-name-part taxon-name-part-type="genus" reg="Neorthaea">Neorthaea</tp:taxon-name-part><tp:taxon-name-part taxon-name-part-type="species" reg="flavicornis">flavicornis</tp:taxon-name-part></tp:taxon-name></italic> Chen in the same paper (<xref ref-type="bibr" rid="B43">Takizawa 1979</xref>). We assessed five plants for adults of <italic><tp:taxon-name><tp:taxon-name-part taxon-name-part-type="genus" reg="Nisotra">Nisotra</tp:taxon-name-part><tp:taxon-name-part taxon-name-part-type="species" reg="gemella">gemella</tp:taxon-name-part></tp:taxon-name></italic>, which fed originally on <italic><tp:taxon-name><tp:taxon-name-part taxon-name-part-type="genus" reg="Mesona">Mesona</tp:taxon-name-part><tp:taxon-name-part taxon-name-part-type="species" reg="chinensis">chinensis</tp:taxon-name-part></tp:taxon-name></italic> in the laboratory. These five were <italic><tp:taxon-name><tp:taxon-name-part taxon-name-part-type="genus" reg="Hibiscus">Hibiscus</tp:taxon-name-part><tp:taxon-name-part taxon-name-part-type="species" reg="rosa-sinensis">rosa-sinensis</tp:taxon-name-part></tp:taxon-name></italic>, <italic><tp:taxon-name><tp:taxon-name-part taxon-name-part-type="genus" reg="Hibiscus">H.</tp:taxon-name-part><tp:taxon-name-part taxon-name-part-type="species" reg="tiliaceus">tiliaceus</tp:taxon-name-part></tp:taxon-name></italic>, <italic><tp:taxon-name><tp:taxon-name-part taxon-name-part-type="genus" reg="Urena">Urena</tp:taxon-name-part><tp:taxon-name-part taxon-name-part-type="species" reg="lobata">lobata</tp:taxon-name-part></tp:taxon-name></italic> (<tp:taxon-name><tp:taxon-name-part taxon-name-part-type="family">Malvaceae</tp:taxon-name-part></tp:taxon-name>), <tp:taxon-name><tp:taxon-name-part taxon-name-part-type="genus" reg="Boehmeria">Boehmeria</tp:taxon-name-part><tp:taxon-name-part taxon-name-part-type="species" reg="nivea">nivea</tp:taxon-name-part><tp:taxon-name-part taxon-name-part-type="infraspecific-rank">var.</tp:taxon-name-part><tp:taxon-name-part taxon-name-part-type="variety" reg="nivea">nivea</tp:taxon-name-part></tp:taxon-name> (<tp:taxon-name><tp:taxon-name-part taxon-name-part-type="family">Urticaceae</tp:taxon-name-part></tp:taxon-name>), and <italic><tp:taxon-name><tp:taxon-name-part taxon-name-part-type="genus" reg="Mentha">Mentha</tp:taxon-name-part><tp:taxon-name-part taxon-name-part-type="species" reg="canadensis">canadensis</tp:taxon-name-part></tp:taxon-name></italic> (<tp:taxon-name><tp:taxon-name-part taxon-name-part-type="family">Lamiaceae</tp:taxon-name-part></tp:taxon-name>). They did not feed on leaves of <tp:taxon-name><tp:taxon-name-part taxon-name-part-type="genus" reg="Boehmeria">Boehmeria</tp:taxon-name-part><tp:taxon-name-part taxon-name-part-type="species" reg="nivea">nivea</tp:taxon-name-part><tp:taxon-name-part taxon-name-part-type="infraspecific-rank">var.</tp:taxon-name-part><tp:taxon-name-part taxon-name-part-type="variety" reg="nivea">nivea</tp:taxon-name-part></tp:taxon-name> or <italic><tp:taxon-name><tp:taxon-name-part taxon-name-part-type="genus" reg="Mentha">Mentha</tp:taxon-name-part><tp:taxon-name-part taxon-name-part-type="species" reg="canadensis">canadensis</tp:taxon-name-part></tp:taxon-name></italic>.</p></tp:treatment-sec><tp:treatment-sec sec-type="biology" id="SECID0EOFBI"><title>Biology.</title><p>Females deposited eggs on the soil or leaf litter (Fig. <xref ref-type="fig" rid="F12">12A</xref>). Each egg (Fig. <xref ref-type="fig" rid="F12">12B</xref>) was oblong and pale yellow, 1.0 mm in length and 0.5 mm in width. Larvae hatched after 10–14 days, and have three instars Larvae were pale yellow with black heads, pronota, and pygopods (Fig. <xref ref-type="fig" rid="F12">12C</xref>). They fed on roots. Larval durations varied from 25–46 days. Mature larvae (Fig. <xref ref-type="fig" rid="F12">12D</xref>) crawled into the soil and constructed underground chambers for pupation. Pupal stage (Fig. <xref ref-type="fig" rid="F12">12E</xref>) durations were 7–8 days. Adults fed by cutting the leaf lamina. They jumped promptly when disturbed. Adults remained on the adaxial side of leaves.</p><fig id="F12" position="float" orientation="portrait"><object-id xmlns:xlink="http://www.w3.org/1999/xlink" content-type="doi" xlink:type="simple">10.3897/zookeys.1205.121928.figure12</object-id><object-id xmlns:xlink="http://www.w3.org/1999/xlink" content-type="arpha" xlink:type="simple">E97F30EC-9777-5699-B7D6-D381B8C07838</object-id><label>Figure 12.</label><caption><p><italic><tp:taxon-name><tp:taxon-name-part taxon-name-part-type="genus" reg="Nisotra">Nisotra</tp:taxon-name-part><tp:taxon-name-part taxon-name-part-type="species" reg="gemella">gemella</tp:taxon-name-part></tp:taxon-name></italic> (Erichson) <bold>A</bold> female depositing eggs on soil <bold>B</bold> eggs <bold>C</bold> larvae feeding on roots <bold>D</bold> mature larvae crawling into soil and constructing underground chamber for pupation <bold>E</bold> pupa <bold>F</bold> adults attacking <italic><tp:taxon-name><tp:taxon-name-part taxon-name-part-type="genus" reg="Hibiscus">Hibiscus</tp:taxon-name-part><tp:taxon-name-part taxon-name-part-type="species" reg="rosa-sinensis">rosa-sinensis</tp:taxon-name-part></tp:taxon-name></italic>.</p></caption><graphic xmlns:xlink="http://www.w3.org/1999/xlink" xlink:href="zookeys-1205-299_article-121928__-g012.jpg" position="float" orientation="portrait" xlink:type="simple" id="oo_1083049.jpg"><uri content-type="original_file" xlink:type="simple">https://binary.pensoft.net/fig/1083049</uri></graphic></fig></tp:treatment-sec><tp:treatment-sec sec-type="remarks" id="SECID0EXHBI"><title>Remarks.</title><p>The specimens collected from Palawan, Philippines (<xref ref-type="bibr" rid="B33">Medvedev 1993</xref>) and Vietnam, were misidentified and represent <italic><tp:taxon-name><tp:taxon-name-part taxon-name-part-type="genus" reg="Nisotra">Nisotra</tp:taxon-name-part><tp:taxon-name-part taxon-name-part-type="species" reg="chrysomeloides">chrysomeloides</tp:taxon-name-part></tp:taxon-name></italic>. The same error has been made by other taxonomists.</p></tp:treatment-sec><tp:treatment-sec sec-type="distribution" id="SECID0EMIBI"><title>Distribution.</title><p>Cambodia, China, India (including Andaman and Nicobar islands), Indonesia (Sumatra, Java, Sulawesi), Laos, Malaysia, Myanmar, Nepal, Papua New Guinea, Philippines (Luzon), Singapore, Thailand, Taiwan, and Vietnam.</p></tp:treatment-sec><tp:treatment-sec><!--Section generated to contain objects referenced in tp:taxon-treatment.--><fig id="F3" position="float" orientation="portrait"><object-id xmlns:xlink="http://www.w3.org/1999/xlink" content-type="doi" xlink:type="simple">10.3897/zookeys.1205.121928.figure3</object-id><object-id xmlns:xlink="http://www.w3.org/1999/xlink" content-type="arpha" xlink:type="simple">9C0430E2-37D2-5020-B347-9281D7BE9A55</object-id><label>Figure 3.</label><caption><p>Habitus of <italic><tp:taxon-name><tp:taxon-name-part taxon-name-part-type="genus" reg="Nisotra">Nisotra</tp:taxon-name-part></tp:taxon-name></italic> species <bold>A</bold><italic><tp:taxon-name><tp:taxon-name-part taxon-name-part-type="genus" reg="Nisotra">N.</tp:taxon-name-part><tp:taxon-name-part taxon-name-part-type="species" reg="chrysomeloides">chrysomeloides</tp:taxon-name-part></tp:taxon-name></italic> Jacoby, female, dorsal view <bold>B</bold> ditto, ventral view <bold>C</bold> ditto, lateral view <bold>D</bold><italic><tp:taxon-name><tp:taxon-name-part taxon-name-part-type="genus" reg="Nisotra">N.</tp:taxon-name-part><tp:taxon-name-part taxon-name-part-type="species" reg="dohertyi">dohertyi</tp:taxon-name-part></tp:taxon-name></italic> (Maulik), female, dorsal view <bold>E</bold> ditto, ventral view <bold>F</bold> ditto, lateral view <bold>G</bold><italic><tp:taxon-name><tp:taxon-name-part taxon-name-part-type="genus" reg="Nisotra">N.</tp:taxon-name-part><tp:taxon-name-part taxon-name-part-type="species" reg="gemella">gemella</tp:taxon-name-part></tp:taxon-name></italic> (Erichson), female, dorsal view <bold>H</bold> ditto, ventral view <bold>I</bold> ditto, lateral view.</p></caption><graphic xmlns:xlink="http://www.w3.org/1999/xlink" xlink:href="zookeys-1205-299_article-121928__-g003.jpg" position="float" orientation="portrait" xlink:type="simple" id="oo_1083040.jpg"><uri content-type="original_file" xlink:type="simple">https://binary.pensoft.net/fig/1083040</uri></graphic></fig><fig id="F4" position="float" orientation="portrait"><object-id xmlns:xlink="http://www.w3.org/1999/xlink" content-type="doi" xlink:type="simple">10.3897/zookeys.1205.121928.figure4</object-id><object-id xmlns:xlink="http://www.w3.org/1999/xlink" content-type="arpha" xlink:type="simple">CBBF3BC4-7C51-582D-9B81-161E69D363BE</object-id><label>Figure 4.</label><caption><p><italic><tp:taxon-name><tp:taxon-name-part taxon-name-part-type="genus" reg="Nisotra">Nisotra</tp:taxon-name-part><tp:taxon-name-part taxon-name-part-type="species" reg="chrysomeloides">chrysomeloides</tp:taxon-name-part></tp:taxon-name></italic> Jacoby, adult <bold>A</bold> antenna, male <bold>B</bold> antenna, female <bold>C</bold> apex of aedeagus, front view <bold>D</bold> base of aedeagus, dorsal view <bold>E</bold> aedeagus, lateral view <bold>F</bold> abdominal ventrite VIII, female <bold>G</bold> spermatheca <bold>H</bold> gonocoxae.</p></caption><graphic xmlns:xlink="http://www.w3.org/1999/xlink" xlink:href="zookeys-1205-299_article-121928__-g004.jpg" position="float" orientation="portrait" xlink:type="simple" id="oo_1083041.jpg"><uri content-type="original_file" xlink:type="simple">https://binary.pensoft.net/fig/1083041</uri></graphic></fig><fig id="F14" position="float" orientation="portrait"><object-id xmlns:xlink="http://www.w3.org/1999/xlink" content-type="doi" xlink:type="simple">10.3897/zookeys.1205.121928.figure14</object-id><object-id xmlns:xlink="http://www.w3.org/1999/xlink" content-type="arpha" xlink:type="simple">D53C3660-0DD0-5AF2-84C5-1830E5A54909</object-id><label>Figure 14.</label><caption><p><italic><tp:taxon-name><tp:taxon-name-part taxon-name-part-type="genus" reg="Nisotra">Nisotra</tp:taxon-name-part><tp:taxon-name-part taxon-name-part-type="species" reg="nigripes">nigripes</tp:taxon-name-part></tp:taxon-name></italic> Jacoby, adult <bold>A</bold> antenna, male <bold>B</bold> antenna, female <bold>C</bold> aedeagus, dorsal view <bold>D</bold> aedeagus, lateral view <bold>E</bold> abdominal ventrite VIII, female <bold>F</bold> spermatheca <bold>G</bold> gonocoxae.</p></caption><graphic xmlns:xlink="http://www.w3.org/1999/xlink" xlink:href="zookeys-1205-299_article-121928__-g014.jpg" position="float" orientation="portrait" xlink:type="simple" id="oo_1083051.jpg"><uri content-type="original_file" xlink:type="simple">https://binary.pensoft.net/fig/1083051</uri></graphic></fig><fig id="F5" position="float" orientation="portrait"><object-id xmlns:xlink="http://www.w3.org/1999/xlink" content-type="doi" xlink:type="simple">10.3897/zookeys.1205.121928.figure5</object-id><object-id xmlns:xlink="http://www.w3.org/1999/xlink" content-type="arpha" xlink:type="simple">0B2C2FCC-C053-552F-92BF-9D9671217617</object-id><label>Figure 5.</label><caption><p><italic><tp:taxon-name><tp:taxon-name-part taxon-name-part-type="genus" reg="Nisotra">Nisotra</tp:taxon-name-part><tp:taxon-name-part taxon-name-part-type="species" reg="dohertyi">dohertyi</tp:taxon-name-part></tp:taxon-name></italic> (Maulik), adult <bold>A</bold> antenna, male <bold>B</bold> antenna, female <bold>C</bold> apex of aedeagus, front view <bold>D</bold> base of aedeagus, dorsal view <bold>E</bold> aedeagus, lateral view <bold>F</bold> abdominal ventrite VIII, female, from China (Yunnan) <bold>G</bold> abdominal ventrite VIII, female, from China (Laos) <bold>H</bold> spermatheca <bold>I</bold> gonocoxae.</p></caption><graphic xmlns:xlink="http://www.w3.org/1999/xlink" xlink:href="zookeys-1205-299_article-121928__-g005.jpg" position="float" orientation="portrait" xlink:type="simple" id="oo_1083042.jpg"><uri content-type="original_file" xlink:type="simple">https://binary.pensoft.net/fig/1083042</uri></graphic></fig></tp:treatment-sec><ref-list><ref id="B15"><mixed-citation xmlns:xlink="http://www.w3.org/1999/xlink" xlink:type="simple"><person-group><name name-style="western"><surname>Jacoby</surname><given-names>M</given-names></name></person-group> (<year>1885</year>) <article-title>Descriptions of new genera and species of phytophagous <tp:taxon-name><tp:taxon-name-part taxon-name-part-type="order">Coleoptera</tp:taxon-name-part></tp:taxon-name> from the Indo-Malayan and Austro-Malayan subregions, contained in the Genoa Civic Museum. Second Part.</article-title><source>Annali del Museo Civico di Storia Naturale di Genova</source><volume>22</volume>: <fpage>20</fpage>–<lpage>76</lpage>. <ext-link xlink:href="10.5962/bhl.part.6180" ext-link-type="doi" xlink:type="simple">https://doi.org/10.5962/bhl.part.6180</ext-link></mixed-citation></ref><ref id="B39"><mixed-citation xmlns:xlink="http://www.w3.org/1999/xlink" xlink:type="simple"><person-group><name name-style="western"><surname>Scherer</surname><given-names>G</given-names></name></person-group> (<year>1969</year>) <article-title>Die <tp:taxon-name><tp:taxon-name-part taxon-name-part-type="subfamily">Alticinae</tp:taxon-name-part></tp:taxon-name> des indischen Subkontinentes.</article-title><source>Pacific Insects Monograph</source><volume>22</volume>: <fpage>1</fpage>–<lpage>251</lpage>.</mixed-citation></ref><ref id="B28"><mixed-citation xmlns:xlink="http://www.w3.org/1999/xlink" xlink:type="simple"><person-group><name name-style="western"><surname>Kimoto</surname><given-names>S</given-names></name><name name-style="western"><surname>Takizawa</surname><given-names>H</given-names></name></person-group> (<year>1973</year>) <article-title>The chrysomelid-beetles of Nepal, collected by the Hokkaido University scientific expedition to Nepal Himalaya, 1968 part II.</article-title><source>Kontyû</source><volume>41</volume>: <fpage>170</fpage>–<lpage>180</lpage>. <ext-link xlink:href="https://cir.nii.ac.jp/crid/1542824520143079424" ext-link-type="uri" xlink:type="simple">https://cir.nii.ac.jp/crid/1542824520143079424</ext-link></mixed-citation></ref><ref id="B40"><mixed-citation xmlns:xlink="http://www.w3.org/1999/xlink" xlink:type="simple"><person-group><name name-style="western"><surname>Scherer</surname><given-names>G</given-names></name></person-group> (<year>1979</year>) <article-title>Ergebnisse der Bhutan-Expedition 1972 des Naturhistorischen Museums in Basel.</article-title><source>Entomologica Basiliensia</source><volume>4</volume>: <fpage>127</fpage>–<lpage>139</lpage>.</mixed-citation></ref><ref id="B14"><mixed-citation xmlns:xlink="http://www.w3.org/1999/xlink" xlink:type="simple"><person-group><name name-style="western"><surname>Gruev</surname><given-names>B</given-names></name></person-group> (<year>1985</year>) <article-title>Leaf-beetles collected by P. Beron and S. Andreev from the National Museum (Natural History)—Sofia in India, Sir Lanka, Nepal, Burma and Thailand in 1981 and 1984 (<tp:taxon-name><tp:taxon-name-part taxon-name-part-type="order">Coleoptera</tp:taxon-name-part></tp:taxon-name>, <tp:taxon-name><tp:taxon-name-part taxon-name-part-type="family">Chrysomelidae</tp:taxon-name-part></tp:taxon-name>).</article-title><source>Entomological Review of Japan</source><volume>40</volume>: <fpage>35</fpage>–<lpage>47</lpage>. <ext-link xlink:href="https://www.cabidigitallibrary.org/doi/full/10.5555/19870544190" ext-link-type="uri" xlink:type="simple">https://www.cabidigitallibrary.org/doi/full/10.5555/19870544190</ext-link></mixed-citation></ref><ref id="B21"><mixed-citation xmlns:xlink="http://www.w3.org/1999/xlink" xlink:type="simple"><person-group><name name-style="western"><surname>Kimoto</surname><given-names>S</given-names></name></person-group> (<year>1986</year>) <article-title>The <tp:taxon-name><tp:taxon-name-part taxon-name-part-type="family">Chrysomelidae</tp:taxon-name-part></tp:taxon-name> (<tp:taxon-name><tp:taxon-name-part taxon-name-part-type="class">Insecta</tp:taxon-name-part></tp:taxon-name>: <tp:taxon-name><tp:taxon-name-part taxon-name-part-type="order">Coleoptera</tp:taxon-name-part></tp:taxon-name>) collected by the Nagoya University Scientific Expedition to Taiwan in 1984.</article-title><source>Kurume University Journal</source><volume>35</volume>: <fpage>53</fpage>–<lpage>62</lpage>. <ext-link xlink:href="https://www.cabidigitallibrary.org/doi/full/10.5555/19870542501" ext-link-type="uri" xlink:type="simple">https://www.cabidigitallibrary.org/doi/full/10.5555/19870542501</ext-link></mixed-citation></ref><ref id="B22"><mixed-citation xmlns:xlink="http://www.w3.org/1999/xlink" xlink:type="simple"><person-group><name name-style="western"><surname>Kimoto</surname><given-names>S</given-names></name></person-group> (<year>1987</year>) <article-title>The <tp:taxon-name><tp:taxon-name-part taxon-name-part-type="family">Chrysomelidae</tp:taxon-name-part></tp:taxon-name> (<tp:taxon-name><tp:taxon-name-part taxon-name-part-type="class">Insecta</tp:taxon-name-part></tp:taxon-name>: <tp:taxon-name><tp:taxon-name-part taxon-name-part-type="order">Coleoptera</tp:taxon-name-part></tp:taxon-name>) collected by the Nagoya University Scientific Expedition to Taiwan in 1986.</article-title><source>Kurume University Journal</source><volume>36</volume>: <fpage>183</fpage>–<lpage>194</lpage>. <ext-link xlink:href="https://www.cabidigitallibrary.org/doi/full/10.5555/19891115201" ext-link-type="uri" xlink:type="simple">https://www.cabidigitallibrary.org/doi/full/10.5555/19891115201</ext-link></mixed-citation></ref><ref id="B23"><mixed-citation xmlns:xlink="http://www.w3.org/1999/xlink" xlink:type="simple"><person-group><name name-style="western"><surname>Kimoto</surname><given-names>S</given-names></name></person-group> (<year>1989</year>) <article-title>The Taiwanese <tp:taxon-name><tp:taxon-name-part taxon-name-part-type="family">Chrysomelidae</tp:taxon-name-part></tp:taxon-name> (<tp:taxon-name><tp:taxon-name-part taxon-name-part-type="class">Insecta</tp:taxon-name-part></tp:taxon-name>: <tp:taxon-name><tp:taxon-name-part taxon-name-part-type="order">Coleoptera</tp:taxon-name-part></tp:taxon-name>) collected by Dr. Kintaro Baba, on the occasion of his entomological survey in 1983 and 1986.</article-title><source>Kurume University Journal</source><volume>38</volume>: <fpage>237</fpage>–<lpage>272</lpage>. <ext-link xlink:href="https://cir.nii.ac.jp/crid/1520853832925934976" ext-link-type="uri" xlink:type="simple">https://cir.nii.ac.jp/crid/1520853832925934976</ext-link></mixed-citation></ref><ref id="B24"><mixed-citation xmlns:xlink="http://www.w3.org/1999/xlink" xlink:type="simple"><person-group><name name-style="western"><surname>Kimoto</surname><given-names>S</given-names></name></person-group> (<year>1991</year>) <article-title>The Taiwanese <tp:taxon-name><tp:taxon-name-part taxon-name-part-type="family">Chrysomelidae</tp:taxon-name-part></tp:taxon-name> (<tp:taxon-name><tp:taxon-name-part taxon-name-part-type="class">Insecta</tp:taxon-name-part></tp:taxon-name>: <tp:taxon-name><tp:taxon-name-part taxon-name-part-type="order">Coleoptera</tp:taxon-name-part></tp:taxon-name>) collected by Dr. Kintaro Baba, on the occasion of his entomological survey in 1987, 1988 and 1989.</article-title><source>Kurume University Journal</source><volume>40</volume>: <fpage>1</fpage>–<lpage>27</lpage>. <ext-link xlink:href="https://cir.nii.ac.jp/crid/1520290882041451392" ext-link-type="uri" xlink:type="simple">https://cir.nii.ac.jp/crid/1520290882041451392</ext-link></mixed-citation></ref><ref id="B33"><mixed-citation xmlns:xlink="http://www.w3.org/1999/xlink" xlink:type="simple"><person-group><name name-style="western"><surname>Medvedev</surname><given-names>LN</given-names></name></person-group> (<year>1993</year>) <article-title><tp:taxon-name><tp:taxon-name-part taxon-name-part-type="subfamily">Alticinae</tp:taxon-name-part></tp:taxon-name> of the Philippine Islands (<tp:taxon-name><tp:taxon-name-part taxon-name-part-type="order">Coleoptera</tp:taxon-name-part></tp:taxon-name><tp:taxon-name><tp:taxon-name-part taxon-name-part-type="family">Chrysomelidae</tp:taxon-name-part></tp:taxon-name>), Part 2.</article-title><source>Russian Entomological Journal</source><volume>2</volume>: <fpage>11</fpage>–<lpage>32</lpage>.</mixed-citation></ref><ref id="B25"><mixed-citation xmlns:xlink="http://www.w3.org/1999/xlink" xlink:type="simple"><person-group><name name-style="western"><surname>Kimoto</surname><given-names>S</given-names></name></person-group> (<year>2000</year>) <article-title><tp:taxon-name><tp:taxon-name-part taxon-name-part-type="family">Chrysomelidae</tp:taxon-name-part></tp:taxon-name> (<tp:taxon-name><tp:taxon-name-part taxon-name-part-type="order">Coleoptera</tp:taxon-name-part></tp:taxon-name>) of Thailand, Cambodia, Laos and Vietnam. VII. <tp:taxon-name><tp:taxon-name-part taxon-name-part-type="subfamily">Alticinae</tp:taxon-name-part></tp:taxon-name>.</article-title><source>Bulletin the Institute of Comparative Studies of International Cultures and Societies</source><volume>26</volume>: <fpage>103</fpage>–<lpage>299</lpage>. <ext-link xlink:href="https://cir.nii.ac.jp/crid/1520290884031616640" ext-link-type="uri" xlink:type="simple">https://cir.nii.ac.jp/crid/1520290884031616640</ext-link></mixed-citation></ref><ref id="B34"><mixed-citation xmlns:xlink="http://www.w3.org/1999/xlink" xlink:type="simple"><person-group><name name-style="western"><surname>Medvedev</surname><given-names>LN</given-names></name></person-group> (<year>2000</year>) <article-title><tp:taxon-name><tp:taxon-name-part taxon-name-part-type="family">Chrysomelidae</tp:taxon-name-part></tp:taxon-name> from the Nepal Himalayas, with revision of the genus <italic><tp:taxon-name><tp:taxon-name-part taxon-name-part-type="genus">Haplosomoides</tp:taxon-name-part></tp:taxon-name></italic> (<tp:taxon-name><tp:taxon-name-part taxon-name-part-type="class">Insecta</tp:taxon-name-part></tp:taxon-name>: <tp:taxon-name><tp:taxon-name-part taxon-name-part-type="order">Coleoptera</tp:taxon-name-part></tp:taxon-name>).</article-title><source>Stuttgarter Beitrage zur Naturkunde, Serie A, Biologie</source><volume>616</volume>: <fpage>1</fpage>–<lpage>32</lpage>.</mixed-citation></ref><ref id="B26"><mixed-citation xmlns:xlink="http://www.w3.org/1999/xlink" xlink:type="simple"><person-group><name name-style="western"><surname>Kimoto</surname><given-names>S</given-names></name></person-group> (<year>2001</year>) <article-title>Check-list of <tp:taxon-name><tp:taxon-name-part taxon-name-part-type="family">Chrysomelidae</tp:taxon-name-part></tp:taxon-name> of south east Asia, south of Thailand and West of Irian-Jaya of Indonesia, IX. <tp:taxon-name><tp:taxon-name-part taxon-name-part-type="subfamily">Alticinae</tp:taxon-name-part></tp:taxon-name>.</article-title><source>Bulletin the Institute of Comparative Studies of International Cultures and Societies</source><volume>27</volume>: <fpage>153</fpage>–<lpage>249</lpage>. <ext-link xlink:href="https://cir.nii.ac.jp/crid/1520572358852237696" ext-link-type="uri" xlink:type="simple">https://cir.nii.ac.jp/crid/1520572358852237696</ext-link></mixed-citation></ref><ref id="B1"><mixed-citation xmlns:xlink="http://www.w3.org/1999/xlink" xlink:type="simple"><person-group><name name-style="western"><surname>Aston</surname><given-names>P</given-names></name></person-group> (<year>2009</year>) <article-title><tp:taxon-name><tp:taxon-name-part taxon-name-part-type="family">Chrysomelidae</tp:taxon-name-part></tp:taxon-name> of Hong Kong Part 2 <tp:taxon-name><tp:taxon-name-part taxon-name-part-type="subfamily">Alticinae</tp:taxon-name-part></tp:taxon-name>.</article-title><source>Hong Kong Entomological Journal</source><volume>1</volume>: <fpage>1</fpage>–<lpage>13</lpage>. <ext-link xlink:href="http://hkentsoc.org/bulletin/HKEB1(1)_chrysomelidae_part2_aston.pdf" ext-link-type="uri" xlink:type="simple">http://hkentsoc.org/bulletin/HKEB1(1)_chrysomelidae_part2_aston.pdf</ext-link></mixed-citation></ref><ref id="B11"><mixed-citation xmlns:xlink="http://www.w3.org/1999/xlink" xlink:type="simple"><person-group><name name-style="western"><surname>Duvivier</surname><given-names>A</given-names></name></person-group> (<year>1885</year>) <article-title>Phytophages (Halticides et Galérucides) recueillis par M. J. Weyers, a fort de Kock, Païnan (Sumatra) et a l’île Bodjo.</article-title><source>Bulletin ou Comptes-Rendus des Scéances de la Société Entomologique de Belique</source><volume>1885</volume>: <fpage>48</fpage>–<lpage>54</lpage>.</mixed-citation></ref><ref id="B35"><mixed-citation xmlns:xlink="http://www.w3.org/1999/xlink" xlink:type="simple"><person-group><name name-style="western"><surname>Medvedev</surname><given-names>LN</given-names></name></person-group> (<year>2006</year>) <article-title>To the knowledge of <tp:taxon-name><tp:taxon-name-part taxon-name-part-type="family">Chrysomelidae</tp:taxon-name-part></tp:taxon-name> (<tp:taxon-name><tp:taxon-name-part taxon-name-part-type="order">Coleoptera</tp:taxon-name-part></tp:taxon-name>) described by V. Motschulsky.</article-title><source>Russian Entomological Journal</source><volume>15</volume>: <fpage>409</fpage>–<lpage>417</lpage>.</mixed-citation></ref><ref id="B46"><mixed-citation xmlns:xlink="http://www.w3.org/1999/xlink" xlink:type="simple"><person-group><name name-style="western"><surname>von Harold</surname><given-names>E</given-names></name></person-group> (<year>1876</year>) <article-title><tp:taxon-name><tp:taxon-name-part taxon-name-part-type="family">Chrysomelidae</tp:taxon-name-part></tp:taxon-name> (Pars II).</article-title> In: <person-group><name name-style="western"><surname>Gemminger</surname><given-names>M</given-names></name><name name-style="western"><surname>Harold</surname><given-names>B</given-names></name></person-group> (<role>Eds</role>) <issue-title>Catalogus Coleopterorum.</issue-title><source>Vol. XII: <tp:taxon-name><tp:taxon-name-part taxon-name-part-type="family">Chrysomelidae</tp:taxon-name-part></tp:taxon-name> (Pars II), <tp:taxon-name><tp:taxon-name-part taxon-name-part-type="family">Languriidae</tp:taxon-name-part></tp:taxon-name>, <tp:taxon-name><tp:taxon-name-part taxon-name-part-type="family">Erotylidae</tp:taxon-name-part></tp:taxon-name>, <tp:taxon-name><tp:taxon-name-part taxon-name-part-type="family">Endomychidae</tp:taxon-name-part></tp:taxon-name>, <tp:taxon-name><tp:taxon-name-part taxon-name-part-type="family">Coccinellidae</tp:taxon-name-part></tp:taxon-name>, <tp:taxon-name><tp:taxon-name-part taxon-name-part-type="family">Corylophidae</tp:taxon-name-part></tp:taxon-name>, <tp:taxon-name><tp:taxon-name-part taxon-name-part-type="family">Platypsyllidae</tp:taxon-name-part></tp:taxon-name>. Theodor Ackermann, Manachii</source>, <fpage>3479</fpage>–<lpage>3676</lpage>.</mixed-citation></ref><ref id="B48"><mixed-citation xmlns:xlink="http://www.w3.org/1999/xlink" xlink:type="simple"><person-group><name name-style="western"><surname>Weise</surname><given-names>J</given-names></name></person-group> (<year>1922</year>) <article-title>Chrysomeliden der indo-malayischen Region.</article-title><source>Tijdschrift voor Entomologie</source><volume>65</volume>: <fpage>39</fpage>–<lpage>130</lpage>.</mixed-citation></ref><ref id="B38"><mixed-citation xmlns:xlink="http://www.w3.org/1999/xlink" xlink:type="simple"><person-group><name name-style="western"><surname>Ogloblin</surname><given-names>DA</given-names></name></person-group> (<year>1930</year>) <article-title>De quelques expèces de <tp:taxon-name><tp:taxon-name-part taxon-name-part-type="subfamily">Halticinae</tp:taxon-name-part></tp:taxon-name> (Col. <tp:taxon-name><tp:taxon-name-part taxon-name-part-type="family">Chrysomelidae</tp:taxon-name-part></tp:taxon-name>) de la collection de V. Motschoulsky. Eos.</article-title><source>Revista Espanola de Entomologia</source><volume>6</volume>: <fpage>83</fpage>–<lpage>112</lpage>.</mixed-citation></ref><ref id="B4"><mixed-citation xmlns:xlink="http://www.w3.org/1999/xlink" xlink:type="simple"><person-group><name name-style="western"><surname>Chen</surname><given-names>S-H</given-names></name></person-group> (<year>1933</year>) <article-title>Some species of <tp:taxon-name><tp:taxon-name-part taxon-name-part-type="subfamily">Halticinae</tp:taxon-name-part></tp:taxon-name> from Canton.</article-title><source>Peking Natural History Bulletin</source><volume>8</volume>(<issue>1933–1934</issue>): <fpage>43</fpage>–<lpage>58</lpage>.</mixed-citation></ref><ref id="B5"><mixed-citation xmlns:xlink="http://www.w3.org/1999/xlink" xlink:type="simple"><person-group><name name-style="western"><surname>Chen</surname><given-names>S-H</given-names></name></person-group> (<year>1934a</year>) <article-title>Coléopères <tp:taxon-name><tp:taxon-name-part taxon-name-part-type="subfamily">Halticinae</tp:taxon-name-part></tp:taxon-name> recueillis par M. H. Sauter à Formosae.</article-title><source>Annales de la Société Entomologique de France</source><volume>103</volume>: <fpage>176</fpage>–<lpage>185</lpage>.</mixed-citation></ref><ref id="B6"><mixed-citation xmlns:xlink="http://www.w3.org/1999/xlink" xlink:type="simple"><person-group><name name-style="western"><surname>Chen</surname><given-names>S-H</given-names></name></person-group> (<year>1934b</year>) <article-title>Revision of the <tp:taxon-name><tp:taxon-name-part taxon-name-part-type="subfamily">Halticinae</tp:taxon-name-part></tp:taxon-name> (Col. <tp:taxon-name><tp:taxon-name-part taxon-name-part-type="family">Chrysomelidae</tp:taxon-name-part></tp:taxon-name>) of Yunnan and Tonkin.</article-title><source>Sinensia</source><volume>5</volume>: <fpage>225</fpage>–<lpage>416</lpage>.</mixed-citation></ref><ref id="B7"><mixed-citation xmlns:xlink="http://www.w3.org/1999/xlink" xlink:type="simple"><person-group><name name-style="western"><surname>Chûjô</surname><given-names>M</given-names></name></person-group> (<year>1935</year>) <article-title>Studies on the <tp:taxon-name><tp:taxon-name-part taxon-name-part-type="family">Chrysomelidae</tp:taxon-name-part></tp:taxon-name> in the Japanese Empire (VIII). Subfamily <tp:taxon-name><tp:taxon-name-part taxon-name-part-type="subfamily">Halticinae</tp:taxon-name-part></tp:taxon-name> (3).</article-title><source>Transactions of the Natural History Society of Formosa</source><volume>25</volume>: <fpage>459</fpage>–<lpage>476</lpage>.</mixed-citation></ref><ref id="B13"><mixed-citation xmlns:xlink="http://www.w3.org/1999/xlink" xlink:type="simple"><person-group><name name-style="western"><surname>Gressitt</surname><given-names>JL</given-names></name><name name-style="western"><surname>Kimoto</surname><given-names>S</given-names></name></person-group> (<year>1963</year>) The <tp:taxon-name><tp:taxon-name-part taxon-name-part-type="family">Chrysomelidae</tp:taxon-name-part></tp:taxon-name> (Coleopt.) of China and Korea. Part 2. Pacific Insects Monograph 1B: 301–1026.</mixed-citation></ref><ref id="B19"><mixed-citation xmlns:xlink="http://www.w3.org/1999/xlink" xlink:type="simple"><person-group><name name-style="western"><surname>Kimoto</surname><given-names>S</given-names></name></person-group> (<year>1966</year>) <article-title>A list of the chrysomelid specimens of Taiwan preserved in the Zoological Museum, Berlin.</article-title><source>Esakia</source><volume>5</volume>: <fpage>21</fpage>–<lpage>38</lpage>. <ext-link xlink:href="10.5109/2351" ext-link-type="doi" xlink:type="simple">https://doi.org/10.5109/2351</ext-link></mixed-citation></ref><ref id="B20"><mixed-citation xmlns:xlink="http://www.w3.org/1999/xlink" xlink:type="simple"><person-group><name name-style="western"><surname>Kimoto</surname><given-names>S</given-names></name></person-group> (<year>1970</year>) <article-title>Notes on the <tp:taxon-name><tp:taxon-name-part taxon-name-part-type="family">Chrysomelidae</tp:taxon-name-part></tp:taxon-name> from Taiwan IV.</article-title><source>Kontyû</source><volume>38</volume>: <fpage>205</fpage>–<lpage>221</lpage>.</mixed-citation></ref><ref id="B44"><mixed-citation xmlns:xlink="http://www.w3.org/1999/xlink" xlink:type="simple"><person-group><name name-style="western"><surname>Takizawa</surname><given-names>H</given-names></name><name name-style="western"><surname>Nakamura</surname><given-names>S</given-names></name><name name-style="western"><surname>Kojima</surname><given-names>K</given-names></name></person-group> (<year>1995</year>) <article-title>The Taiwanese chrysomelid beetles preserved in Hiwa Museum for Natural History (<tp:taxon-name><tp:taxon-name-part taxon-name-part-type="family">Chrysomelidae</tp:taxon-name-part></tp:taxon-name>: <tp:taxon-name><tp:taxon-name-part taxon-name-part-type="order">Coleoptera</tp:taxon-name-part></tp:taxon-name>).</article-title><source>Miscellaneous Reports of the Hiwa Museum for Natural History</source><volume>33</volume>: <fpage>1</fpage>–<lpage>16</lpage>.</mixed-citation></ref><ref id="B16"><mixed-citation xmlns:xlink="http://www.w3.org/1999/xlink" xlink:type="simple"><person-group><name name-style="western"><surname>Jacoby</surname><given-names>M</given-names></name></person-group> (<year>1889</year>) <article-title>Viaggio di Leonardo Fea in Birmania e reioni vicine. – List of the phytophagous <tp:taxon-name><tp:taxon-name-part taxon-name-part-type="order">Coleoptera</tp:taxon-name-part></tp:taxon-name> obtained by Signor L. Fea at Burmah and Tenasserim, with descriptions of the new species.</article-title><source>Annali del Museo Civico di Storia Naturale di Genova</source><volume>27</volume>: <fpage>147</fpage>–<lpage>237</lpage>.</mixed-citation></ref><ref id="B31"><mixed-citation xmlns:xlink="http://www.w3.org/1999/xlink" xlink:type="simple"><person-group><name name-style="western"><surname>Maulik</surname><given-names>S</given-names></name></person-group> (<year>1926</year>) <source>The Fauna of British India, including Cleyon and Burma. <tp:taxon-name><tp:taxon-name-part taxon-name-part-type="order">Coleoptera</tp:taxon-name-part></tp:taxon-name>. <tp:taxon-name><tp:taxon-name-part taxon-name-part-type="family">Chrysomelidae</tp:taxon-name-part></tp:taxon-name> (<tp:taxon-name><tp:taxon-name-part taxon-name-part-type="subfamily">Chrysomelinae</tp:taxon-name-part></tp:taxon-name> and <tp:taxon-name><tp:taxon-name-part taxon-name-part-type="subfamily">Halticinae</tp:taxon-name-part></tp:taxon-name>).</source><publisher-name>Taylor and Francis</publisher-name>, <publisher-loc>London</publisher-loc>, <size units="page">442 pp</size>.</mixed-citation></ref><ref id="B3"><mixed-citation xmlns:xlink="http://www.w3.org/1999/xlink" xlink:type="simple"><person-group><name name-style="western"><surname>Bryant</surname><given-names>GE</given-names></name></person-group> (<year>1941</year>) <article-title>New species of <tp:taxon-name><tp:taxon-name-part taxon-name-part-type="family">Chrysomelidae</tp:taxon-name-part></tp:taxon-name> (<tp:taxon-name><tp:taxon-name-part taxon-name-part-type="order">Coleoptera</tp:taxon-name-part></tp:taxon-name>) from Malaya and Java.</article-title><source>Annals &amp; Magazine of Natural History</source><volume>8</volume>(<issue>11</issue>): <fpage>283</fpage>–<lpage>288</lpage>. <ext-link xlink:href="10.1080/03745481.1941.9727970" ext-link-type="doi" xlink:type="simple">https://doi.org/10.1080/03745481.1941.9727970</ext-link></mixed-citation></ref><ref id="B27"><mixed-citation xmlns:xlink="http://www.w3.org/1999/xlink" xlink:type="simple"><person-group><name name-style="western"><surname>Kimoto</surname><given-names>S</given-names></name></person-group> (<year>2003</year>) <source>The leaf beetles (<tp:taxon-name><tp:taxon-name-part taxon-name-part-type="family">Chrysomelidae</tp:taxon-name-part></tp:taxon-name>) of Thailand and Indochina.</source><publisher-name>Tokai University Press</publisher-name>, <publisher-loc>Tokyo</publisher-loc>, <size units="page">150 pp</size>.</mixed-citation></ref><ref id="B43"><mixed-citation xmlns:xlink="http://www.w3.org/1999/xlink" xlink:type="simple"><person-group><name name-style="western"><surname>Takizawa</surname><given-names>H</given-names></name></person-group> (<year>1979</year>) <article-title>Notes on Taiwanese <tp:taxon-name><tp:taxon-name-part taxon-name-part-type="family">Chrysomelidae</tp:taxon-name-part></tp:taxon-name>, III.</article-title><source>Kontyû</source><volume>47</volume>: <fpage>340</fpage>–<lpage>351</lpage>.</mixed-citation></ref></ref-list></tp:taxon-treatment>
