# Supplementary material for: ﻿The genus Nisotra Baly, 1864 (Coleoptera, Chrysomeliae, Galerucinae, Alticini) in Taiwan, with redescriptions of four Asian species and notes on the immature stages of N.gemella (Erichson, 1834)
Source: Zookeys. 2024 Jul 1;1205:299–331. doi: 10.3897/zookeys.1205.121928 (PMC11231573; doi:10.3897/zookeys.1205.121928)
Supplement: XML Treatment for Nisotra nigripes [file zookeys.1205.121928-treatment4.xml]

<!DOCTYPE tp:taxon-treatment
  PUBLIC "-//TaxonX//DTD Taxonomic Treatment Publishing DTD v0 20100105//EN" "tax-treatment-NSO.dtd">
<tp:taxon-treatment xmlns:tp="http://www.plazi.org/taxpub"><tp:treatment-meta><kwd-group><label>Taxon classification</label><kwd>
              <named-content content-type="kingdom">Animalia</named-content>
            </kwd><kwd>
              <named-content content-type="order">Coleoptera</named-content>
            </kwd><kwd>
              <named-content content-type="family">Chrysomelidae</named-content>
            </kwd></kwd-group><mixed-citation publication-type="journal"><person-group><name><surname>Lee</surname><given-names>Chi-Feng</given-names></name><name><surname>Chiang</surname><given-names>Ming-Yao</given-names></name><name><surname>Geiser</surname><given-names>Michael F.</given-names></name><name><surname>Chuang</surname><given-names>Kuo-Hung</given-names></name></person-group><article-title>﻿The genus <italic><tp:taxon-name><tp:taxon-name-part taxon-name-part-type="genus" reg="Nisotra">Nisotra</tp:taxon-name-part></tp:taxon-name></italic> Baly, 1864 (<tp:taxon-name><tp:taxon-name-part taxon-name-part-type="order">Coleoptera</tp:taxon-name-part></tp:taxon-name>, Chrysomeliae, <tp:taxon-name><tp:taxon-name-part taxon-name-part-type="subfamily">Galerucinae</tp:taxon-name-part></tp:taxon-name>, <tp:taxon-name><tp:taxon-name-part taxon-name-part-type="tribe">Alticini</tp:taxon-name-part></tp:taxon-name>) in Taiwan, with redescriptions of four Asian species and notes on the immature stages of <italic><tp:taxon-name><tp:taxon-name-part taxon-name-part-type="genus" reg="Nisotra">N.</tp:taxon-name-part><tp:taxon-name-part taxon-name-part-type="species" reg="gemella">gemella</tp:taxon-name-part></tp:taxon-name></italic> (Erichson, 1834)</article-title><source>Zookeys</source><day>01</day><month>07</month><year>2024</year><volume>1205</volume><fpage>299</fpage><lpage>331</lpage><pub-id pub-id-type="doi">10.3897/zookeys.1205.121928</pub-id></mixed-citation></tp:treatment-meta><tp:nomenclature><label>﻿</label><tp:taxon-name>
            <object-id xmlns:xlink="http://www.w3.org/1999/xlink" content-type="arpha" xlink:type="simple">C75CAED3-ED91-5BE5-B415-13D9F8CBFA3F</object-id>
            <tp:taxon-name-part taxon-name-part-type="genus" reg="Nisotra">Nisotra</tp:taxon-name-part>
            <tp:taxon-name-part taxon-name-part-type="species" reg="nigripes">nigripes</tp:taxon-name-part>
          </tp:taxon-name><tp:taxon-authority>Jacoby</tp:taxon-authority><xref ref-type="fig" rid="F6">Figs 6O, P</xref><xref ref-type="fig" rid="F13">, 13</xref><xref ref-type="fig" rid="F14">, 14</xref><tp:nomenclature-citation-list><tp:nomenclature-citation><tp:taxon-name>
                <tp:taxon-name-part taxon-name-part-type="genus" reg="Nisotra">Nisotra</tp:taxon-name-part>
                <tp:taxon-name-part taxon-name-part-type="species" reg="nigripes">nigripes</tp:taxon-name-part>
              </tp:taxon-name><comment>Jacoby, 1894: 293 (Myanmar); <xref ref-type="bibr" rid="B34">Medvedev 2000</xref>: 21 (Nepal); <xref ref-type="bibr" rid="B50">Zhang and Yang 2007</xref>: 844 (China: Yunnan).</comment></tp:nomenclature-citation><tp:nomenclature-citation><tp:taxon-name>
                <tp:taxon-name-part taxon-name-part-type="genus" reg="Nisotra">Nisotra</tp:taxon-name-part>
                <tp:taxon-name-part taxon-name-part-type="species" reg="orbiculata">orbiculata</tp:taxon-name-part>
              </tp:taxon-name><comment>sensu <xref ref-type="bibr" rid="B20">Kimoto 1970</xref>: 215 (Taitung: Chipen (知本); Chiayi: Fenchihu (奮起湖)); <xref ref-type="bibr" rid="B23">Kimoto 1989</xref>: 263 (Kaohsiung: Liu Kui (六龜)).</comment></tp:nomenclature-citation></tp:nomenclature-citation-list></tp:nomenclature><tp:treatment-sec sec-type="material" id="SECID0ENLBI"><title>Type.</title><p><bold><italic>Holotype</italic></bold> (sex undetermined, based on photographs, <named-content xmlns:xlink="http://www.w3.org/1999/xlink" content-type="dwc:institutional_code" xlink:title="Museum of Comparative Zoology, Harvard University, Massachusetts, USA" xlink:href="http://grbio.org/institution/museum-comparative-zoology" xlink:type="simple">MCZC</named-content>, fixed by monotypy) (Fig. <xref ref-type="fig" rid="F2">2O, P</xref>): “Ruby Mines / U. B. [p, w] // Type [p] / 18565 [h, r] // <tp:taxon-name><tp:taxon-name-part taxon-name-part-type="genus" reg="Nisotra">Nisotra</tp:taxon-name-part></tp:taxon-name> / <tp:taxon-name><tp:taxon-name-part taxon-name-part-type="genus" reg="Nisotra"/><tp:taxon-name-part taxon-name-part-type="species" reg="nigripes">nigripes</tp:taxon-name-part></tp:taxon-name> / Jac. [h, b]”.</p></tp:treatment-sec><tp:treatment-sec sec-type="material" id="SECID0EPMBI"><title>Additional material examined.</title><p><bold>Laos.</bold> Vientiane: 1♂ (<named-content xmlns:xlink="http://www.w3.org/1999/xlink" content-type="dwc:institutional_code" xlink:title="Natural History Museum, London, UK" xlink:href="http://grbio.org/institution/natural-history-museum-london" xlink:type="simple">NHMUK</named-content>), 1 km W Vang Vieng, 15.VIII.2004, leg. M. Geiser; <bold>Myanmar.</bold> 3♀ (<named-content xmlns:xlink="http://www.w3.org/1999/xlink" content-type="dwc:institutional_code" xlink:title="Natural History Museum, London, UK" xlink:href="http://grbio.org/institution/natural-history-museum-london" xlink:type="simple">NHMUK</named-content>), Toungoo, coll. Andrewes, 1922-221; 1♂ (<named-content xmlns:xlink="http://www.w3.org/1999/xlink" content-type="dwc:institutional_code" xlink:title="Natural History Museum, London, UK" xlink:href="http://grbio.org/institution/natural-history-museum-london" xlink:type="simple">NHMUK</named-content>), Ruby Mines, leg. Doherty, Fry Coll., 1905.100; Kachin State: 2♂, 2♀ (<named-content xmlns:xlink="http://www.w3.org/1999/xlink" content-type="dwc:institutional_code" xlink:title="Natural History Museum, London, UK" xlink:href="http://grbio.org/institution/natural-history-museum-london" xlink:type="simple">NHMUK</named-content>), Nam Tamai, 2.VIII.1938, leg. R. Kaulback; Naga: 1♂, 1♀ (<named-content xmlns:xlink="http://www.w3.org/1999/xlink" content-type="dwc:institutional_code" xlink:title="Laboratory for Systematic Entomology, Hokkaido University, Sapporo, Japan" xlink:href="http://grbio.org/institution/hokkaido-university" xlink:type="simple">SEHU</named-content>), Somura, 1–2.V.2005, leg. A. Abe; <bold>Taiwan.</bold> Chiayi: 1♂ (<named-content xmlns:xlink="http://www.w3.org/1999/xlink" content-type="dwc:institutional_code" xlink:title="Kitakyushu Museum of Natural History and Human History, Kitakyushu, Japan" xlink:href="http://grbio.org/institution/kitakyushu-museum-and-institute-natural-history" xlink:type="simple">KMNH</named-content>), Fenchihu (奮起湖), 12.IV.1965, leg. T. Saigusa; Hsinchu: 6♂, 2♀ (<abbrev xmlns:xlink="http://www.w3.org/1999/xlink" xlink:title="Applied Zoology Division, Taiwan Agricultural Research Insitute, Taichung, Taiwan" id="ABBRID0ETNBI" xlink:type="simple">TARI</abbrev>), Tahunshan (大混山), 24.II.2009, leg. S.-F. Yu; 1♂ (<abbrev xmlns:xlink="http://www.w3.org/1999/xlink" xlink:title="Applied Zoology Division, Taiwan Agricultural Research Insitute, Taichung, Taiwan" id="ABBRID0EXNBI" xlink:type="simple">TARI</abbrev>), Talu trail (大鹿林道), 22.X.2008, leg. H.-J. Chen; Kaohsiung: 1♀ (<abbrev xmlns:xlink="http://www.w3.org/1999/xlink" xlink:title="Applied Zoology Division, Taiwan Agricultural Research Insitute, Taichung, Taiwan" id="ABBRID0E2NBI" xlink:type="simple">TARI</abbrev>), Chungchihkuan (中之關), 16.IV.2012, leg. L.-P. Hsu; 2♀ (<named-content xmlns:xlink="http://www.w3.org/1999/xlink" content-type="dwc:institutional_code" xlink:title="Kitakyushu Museum of Natural History and Human History, Kitakyushu, Japan" xlink:href="http://grbio.org/institution/kitakyushu-museum-and-institute-natural-history" xlink:type="simple">KMNH</named-content>), Liu Kui (六龜), 31.III.1986, leg. K. Baba; 2♂, 3♀ (<abbrev xmlns:xlink="http://www.w3.org/1999/xlink" xlink:title="Applied Zoology Division, Taiwan Agricultural Research Insitute, Taichung, Taiwan" id="ABBRID0EDOBI" xlink:type="simple">TARI</abbrev>), Namahsia (納瑪夏), 1.IX.2012, leg. Y.-T. Chung; 1♀ (<abbrev xmlns:xlink="http://www.w3.org/1999/xlink" xlink:title="Applied Zoology Division, Taiwan Agricultural Research Insitute, Taichung, Taiwan" id="ABBRID0EHOBI" xlink:type="simple">TARI</abbrev>), Peitawushan (北大武山), 27.V.2013, leg. Y.-T. Chung; 2♀ (<abbrev xmlns:xlink="http://www.w3.org/1999/xlink" xlink:title="Applied Zoology Division, Taiwan Agricultural Research Insitute, Taichung, Taiwan" id="ABBRID0ELOBI" xlink:type="simple">TARI</abbrev>), same but with “1.IX.2016”; 1♂ (<abbrev xmlns:xlink="http://www.w3.org/1999/xlink" xlink:title="Applied Zoology Division, Taiwan Agricultural Research Insitute, Taichung, Taiwan" id="ABBRID0EPOBI" xlink:type="simple">TARI</abbrev>), Shihshan logging trail (石山林道), 1–3.X.2008, leg. M.-H. Tsao; 2♂, 3♀ (<abbrev xmlns:xlink="http://www.w3.org/1999/xlink" xlink:title="Applied Zoology Division, Taiwan Agricultural Research Insitute, Taichung, Taiwan" id="ABBRID0ETOBI" xlink:type="simple">TARI</abbrev>), Tengchih (藤枝), 2–5.VI.2008, leg. C.-F. Lee; 1♂ (<abbrev xmlns:xlink="http://www.w3.org/1999/xlink" xlink:title="Applied Zoology Division, Taiwan Agricultural Research Insitute, Taichung, Taiwan" id="ABBRID0EXOBI" xlink:type="simple">TARI</abbrev>), same locality, 8.VI.2013, leg. W.-C. Liao; Nantou: 2♂, 1♀ (<named-content xmlns:xlink="http://www.w3.org/1999/xlink" content-type="dwc:institutional_code" xlink:title="National Museum of Natural Science, Taichung, Taiwan" xlink:href="http://grbio.org/institution/national-museum-natural-science-0" xlink:type="simple">NMNS</named-content>), Hsitou (溪頭), 21.VIII.2006, leg. W. T. Jin; 1♂ (<named-content xmlns:xlink="http://www.w3.org/1999/xlink" content-type="dwc:institutional_code" xlink:title="Kitakyushu Museum of Natural History and Human History, Kitakyushu, Japan" xlink:href="http://grbio.org/institution/kitakyushu-museum-and-institute-natural-history" xlink:type="simple">KMNH</named-content>), Lushan Wenchuan (廬山溫泉), 6.VI.1976, leg. H. Makihara; 1♂ (<abbrev xmlns:xlink="http://www.w3.org/1999/xlink" xlink:title="Applied Zoology Division, Taiwan Agricultural Research Insitute, Taichung, Taiwan" id="ABBRID0EDPBI" xlink:type="simple">TARI</abbrev>), same locality, 27–31.V.1980, leg. K. S. Lin &amp; L. Y. Chou; 3♂, 2♀ (<abbrev xmlns:xlink="http://www.w3.org/1999/xlink" xlink:title="Applied Zoology Division, Taiwan Agricultural Research Insitute, Taichung, Taiwan" id="ABBRID0EHPBI" xlink:type="simple">TARI</abbrev>), Tungpu (東埔), 28.IV. –2.V.1981, leg. T. Lin &amp; C. J. Lee; 1♀ (<abbrev xmlns:xlink="http://www.w3.org/1999/xlink" xlink:title="Applied Zoology Division, Taiwan Agricultural Research Insitute, Taichung, Taiwan" id="ABBRID0ELPBI" xlink:type="simple">TARI</abbrev>), same locality, 18–23.XI.1981, leg. T. Lin &amp; W. S. Tang; 1♂, 3♀ (<abbrev xmlns:xlink="http://www.w3.org/1999/xlink" xlink:title="Applied Zoology Division, Taiwan Agricultural Research Insitute, Taichung, Taiwan" id="ABBRID0EPPBI" xlink:type="simple">TARI</abbrev>), same locality, 19–23.VII.1982, leg. L. Y. Chou &amp; T. Lin; 2♂, 2♀ (<abbrev xmlns:xlink="http://www.w3.org/1999/xlink" xlink:title="Applied Zoology Division, Taiwan Agricultural Research Insitute, Taichung, Taiwan" id="ABBRID0ETPBI" xlink:type="simple">TARI</abbrev>), same locality, 16–20.IV.1984, leg. K. C. Chou &amp; C. H. Yung; 1♂, 6♀ (<abbrev xmlns:xlink="http://www.w3.org/1999/xlink" xlink:title="Applied Zoology Division, Taiwan Agricultural Research Insitute, Taichung, Taiwan" id="ABBRID0EXPBI" xlink:type="simple">TARI</abbrev>), same locality, 23–27.VII.1984, leg. K. C. Chou &amp; C. H. Yang; Pingtung: 6♂, 4♀ (<abbrev xmlns:xlink="http://www.w3.org/1999/xlink" xlink:title="Applied Zoology Division, Taiwan Agricultural Research Insitute, Taichung, Taiwan" id="ABBRID0E2PBI" xlink:type="simple">TARI</abbrev>), Laii (來義), 23.IV.2008, leg. W.-T. Liu; 2♂, 4♀ (<abbrev xmlns:xlink="http://www.w3.org/1999/xlink" xlink:title="Applied Zoology Division, Taiwan Agricultural Research Insitute, Taichung, Taiwan" id="ABBRID0E6PBI" xlink:type="simple">TARI</abbrev>), Wutai (霧台), 12.IV.2009, leg. U. Ong; Taichung: 1♂ (<abbrev xmlns:xlink="http://www.w3.org/1999/xlink" xlink:title="Applied Zoology Division, Taiwan Agricultural Research Insitute, Taichung, Taiwan" id="ABBRID0EDQBI" xlink:type="simple">TARI</abbrev>), Chiapotai (佳保台), 14–18.X.1980, leg. K. S. Lin &amp; C. H. Wang; Taitung: 2♂, 1♀ (<named-content xmlns:xlink="http://www.w3.org/1999/xlink" content-type="dwc:institutional_code" xlink:title="Kitakyushu Museum of Natural History and Human History, Kitakyushu, Japan" xlink:href="http://grbio.org/institution/kitakyushu-museum-and-institute-natural-history" xlink:type="simple">KMNH</named-content>), Chipen (知本), 10.VIII.1966, leg. H. Kamiya; 1♂, 2♀ (<abbrev xmlns:xlink="http://www.w3.org/1999/xlink" xlink:title="Applied Zoology Division, Taiwan Agricultural Research Insitute, Taichung, Taiwan" id="ABBRID0ELQBI" xlink:type="simple">TARI</abbrev>), Lichialintao (利嘉林道), 24.IV.2008, leg. C.-L. Hsiao; 2♂, 1♀ (<abbrev xmlns:xlink="http://www.w3.org/1999/xlink" xlink:title="Applied Zoology Division, Taiwan Agricultural Research Insitute, Taichung, Taiwan" id="ABBRID0EPQBI" xlink:type="simple">TARI</abbrev>), Liyuan (栗園), 28.III.2014, leg. W.-C. Huang; <bold>Thailand.</bold> Siam: 2♀ (<named-content xmlns:xlink="http://www.w3.org/1999/xlink" content-type="dwc:institutional_code" xlink:title="Kitakyushu Museum of Natural History and Human History, Kitakyushu, Japan" xlink:href="http://grbio.org/institution/kitakyushu-museum-and-institute-natural-history" xlink:type="simple">KMNH</named-content>), Tak, 20.VIII.1961.</p></tp:treatment-sec><tp:treatment-sec sec-type="redescription" id="SECID0EZQBI"><title>Redescription.</title><p><bold>Adults.</bold> Length 3.6–4.4 mm, width 2.3–2.7 mm (<italic>n</italic> = 92). General color yellowish brown (Fig. <xref ref-type="fig" rid="F13">13A–C</xref>); elytra, meso- and metathoracic and abdominal ventrites metallic purple; legs black. four basal antennomeres I–IV yellowish brown, V dark brown, VI–XI black. Antennae (Fig. <xref ref-type="fig" rid="F14">14A</xref>) filiform in males, ratios of lengths of antennomeres I to XI 1.0: 0.5: 0.5: 0.5: 0.6: 0.5: 0.6: 0.6: 0.6: 0.6: 0.9; ratios of length to width from antennomeres I to XI 2.9: 2.1: 2.5: 2.1: 2.2: 2.1: 2.0: 1.9: 1.8: 1.9: 3.1; similar in females, ratios of lengths of antennomeres I to XI (Fig. <xref ref-type="fig" rid="F14">14B</xref>) 1.0: 0.4: 0.4: 0.4: 0.5: 0.5: 0.5: 0.5: 0.6: 0.6: 0.8; ratios of length to width from antennomeres I to XI 3.3: 2.2: 2.8: 2.4: 2.7: 2.1: 2.2: 1.9: 2.1: 1.9: 2.8. Pronotum 1.8–1.9 × wider than long; disc shining, with sparse, fine punctures, less convex; longitudinal groove on each side of apical margin shallow, with several coarse punctures along longitudinal groove; short and shallow longitudinal groove on basal margin; lateral margins rounded; apical margins slightly concave; basal margin medially convex. Elytra 1.2 × longer than wide; disc with coarse punctures arranged into longitudinal lines, with fine punctures between coarse punctures; lateral margins rounded, narrowed behind middle. Aedeagus (Fig. <xref ref-type="fig" rid="F14">14C, D</xref>) wide, ~ 4.2 × longer than wide; parallel sided, subapically narrow, apex with one median rounded process; slightly curved in lateral view, apex directed inward; tectum membranous, internal sac without stout setae. Endophallic spiculae reduced. Gonocoxae (Fig. <xref ref-type="fig" rid="F14">14G</xref>) longer than wide, and basally connected; each gonocoxa subapically narrowed and apex truncate, and curved outwards, with eight or nine long setae along apical and outer margins. Ventrite VIII (Fig. <xref ref-type="fig" rid="F14">14E</xref>) with apex weakly sclerotized, with one semicircular membranous area at middle of apical margin and several long setae in a transverse line near apical margin, with several setae along apical margin, both types of setae absent medially, spiculum extremely long. Spermathecal receptaculum (Fig. <xref ref-type="fig" rid="F14">14F</xref>) strongly swollen; pump long and curved, with small apical process; spermathecal duct sclerotized, short after base of spermathecal gland.</p><fig id="F13" position="float" orientation="portrait"><object-id xmlns:xlink="http://www.w3.org/1999/xlink" content-type="doi" xlink:type="simple">10.3897/zookeys.1205.121928.figure13</object-id><object-id xmlns:xlink="http://www.w3.org/1999/xlink" content-type="arpha" xlink:type="simple">21259B51-4E7E-5086-814D-D6158ECEBFEE</object-id><label>Figure 13.</label><caption><p>Habitus of <italic><tp:taxon-name><tp:taxon-name-part taxon-name-part-type="genus" reg="Nisotra">Nisotra</tp:taxon-name-part><tp:taxon-name-part taxon-name-part-type="species" reg="nigripes">nigripes</tp:taxon-name-part></tp:taxon-name></italic> Jacoby <bold>A</bold> female, from Myanmar, dorsal view <bold>B</bold> ditto, ventral view <bold>C</bold> ditto, lateral view <bold>D</bold> male, from Taiwan, dorsal view <bold>E</bold> ditto, ventral view <bold>F</bold> ditto, lateral view.</p></caption><graphic xmlns:xlink="http://www.w3.org/1999/xlink" xlink:href="zookeys-1205-299_article-121928__-g013.jpg" position="float" orientation="portrait" xlink:type="simple" id="oo_1083050.jpg"><uri content-type="original_file" xlink:type="simple">https://binary.pensoft.net/fig/1083050</uri></graphic></fig><fig id="F14" position="float" orientation="portrait"><object-id xmlns:xlink="http://www.w3.org/1999/xlink" content-type="doi" xlink:type="simple">10.3897/zookeys.1205.121928.figure14</object-id><object-id xmlns:xlink="http://www.w3.org/1999/xlink" content-type="arpha" xlink:type="simple">D53C3660-0DD0-5AF2-84C5-1830E5A54909</object-id><label>Figure 14.</label><caption><p><italic><tp:taxon-name><tp:taxon-name-part taxon-name-part-type="genus" reg="Nisotra">Nisotra</tp:taxon-name-part><tp:taxon-name-part taxon-name-part-type="species" reg="nigripes">nigripes</tp:taxon-name-part></tp:taxon-name></italic> Jacoby, adult <bold>A</bold> antenna, male <bold>B</bold> antenna, female <bold>C</bold> aedeagus, dorsal view <bold>D</bold> aedeagus, lateral view <bold>E</bold> abdominal ventrite VIII, female <bold>F</bold> spermatheca <bold>G</bold> gonocoxae.</p></caption><graphic xmlns:xlink="http://www.w3.org/1999/xlink" xlink:href="zookeys-1205-299_article-121928__-g014.jpg" position="float" orientation="portrait" xlink:type="simple" id="oo_1083051.jpg"><uri content-type="original_file" xlink:type="simple">https://binary.pensoft.net/fig/1083051</uri></graphic></fig></tp:treatment-sec><tp:treatment-sec sec-type="variation" id="SECID0EJUBI"><title>Variation.</title><p>Adults from Taiwan have yellowish brown legs (Fig. <xref ref-type="fig" rid="F13">13D–F</xref>) that are different from those of the Asian continent, which possess black legs.</p></tp:treatment-sec><tp:treatment-sec sec-type="diagnosis" id="SECID0ETUBI"><title>Diagnosis.</title><p>Most adults of <italic><tp:taxon-name><tp:taxon-name-part taxon-name-part-type="genus" reg="Nisotra">N.</tp:taxon-name-part><tp:taxon-name-part taxon-name-part-type="species" reg="nigripes">nigripes</tp:taxon-name-part></tp:taxon-name></italic> Jacoby are similar to those of <italic><tp:taxon-name><tp:taxon-name-part taxon-name-part-type="genus" reg="Nisotra">N.</tp:taxon-name-part><tp:taxon-name-part taxon-name-part-type="species" reg="chrysomeloides">chrysomeloides</tp:taxon-name-part></tp:taxon-name></italic> but differ in possessing black legs (yellowish brown legs in others). However, Taiwanese populations of <italic><tp:taxon-name><tp:taxon-name-part taxon-name-part-type="genus" reg="Nisotra">N.</tp:taxon-name-part><tp:taxon-name-part taxon-name-part-type="species" reg="nigripes">nigripes</tp:taxon-name-part></tp:taxon-name></italic> is not distinguishable from those of <italic><tp:taxon-name><tp:taxon-name-part taxon-name-part-type="genus" reg="Nisotra">N.</tp:taxon-name-part><tp:taxon-name-part taxon-name-part-type="species" reg="chrysomeloides">chrysomeloides</tp:taxon-name-part></tp:taxon-name></italic>, which is not recorded from Taiwan. In males of <italic><tp:taxon-name><tp:taxon-name-part taxon-name-part-type="genus" reg="Nisotra">N.</tp:taxon-name-part><tp:taxon-name-part taxon-name-part-type="species" reg="nigripes">nigripes</tp:taxon-name-part></tp:taxon-name></italic>, the widely rounded apex of the aedeagus bearing a small process at the middle (Fig. <xref ref-type="fig" rid="F14">14C</xref>) differs from the truncate apex and small process in <italic><tp:taxon-name><tp:taxon-name-part taxon-name-part-type="genus" reg="Nisotra">N.</tp:taxon-name-part><tp:taxon-name-part taxon-name-part-type="species" reg="gemella">gemella</tp:taxon-name-part></tp:taxon-name></italic> (Fig. <xref ref-type="fig" rid="F7">7C</xref>) and <italic><tp:taxon-name><tp:taxon-name-part taxon-name-part-type="genus" reg="Nisotra">N.</tp:taxon-name-part><tp:taxon-name-part taxon-name-part-type="species" reg="dohertyi">dohertyi</tp:taxon-name-part></tp:taxon-name></italic> (Fig. <xref ref-type="fig" rid="F5">5C</xref>), and acute apex in <italic><tp:taxon-name><tp:taxon-name-part taxon-name-part-type="genus" reg="Nisotra">N.</tp:taxon-name-part><tp:taxon-name-part taxon-name-part-type="species" reg="chrysomeloides">chrysomeloides</tp:taxon-name-part></tp:taxon-name></italic> (Fig. <xref ref-type="fig" rid="F4">4C</xref>). The slightly curved aedeagus in lateral view (Fig. <xref ref-type="fig" rid="F14">14D</xref>) differs from the moderately curved aedeagus in <italic><tp:taxon-name><tp:taxon-name-part taxon-name-part-type="genus" reg="Nisotra">N.</tp:taxon-name-part><tp:taxon-name-part taxon-name-part-type="species" reg="gemella">gemella</tp:taxon-name-part></tp:taxon-name></italic> (Fig. <xref ref-type="fig" rid="F7">7D</xref>) and <italic><tp:taxon-name><tp:taxon-name-part taxon-name-part-type="genus" reg="Nisotra">N.</tp:taxon-name-part><tp:taxon-name-part taxon-name-part-type="species" reg="chrysomeloides">chrysomeloides</tp:taxon-name-part></tp:taxon-name></italic> (Fig. <xref ref-type="fig" rid="F4">4E</xref>), and strongly curved aedeagus in <italic><tp:taxon-name><tp:taxon-name-part taxon-name-part-type="genus" reg="Nisotra">N.</tp:taxon-name-part><tp:taxon-name-part taxon-name-part-type="species" reg="dohertyi">dohertyi</tp:taxon-name-part></tp:taxon-name></italic> (Fig. <xref ref-type="fig" rid="F5">5E</xref>). The membranous tectum (Fig. <xref ref-type="fig" rid="F14">14C</xref>) differs from the sclerotized tectum in <italic><tp:taxon-name><tp:taxon-name-part taxon-name-part-type="genus" reg="Nisotra">N.</tp:taxon-name-part><tp:taxon-name-part taxon-name-part-type="species" reg="chrysomeloides">chrysomeloides</tp:taxon-name-part></tp:taxon-name></italic> (Fig. <xref ref-type="fig" rid="F4">4C</xref>). In females of <italic><tp:taxon-name><tp:taxon-name-part taxon-name-part-type="genus" reg="Nisotra">N.</tp:taxon-name-part><tp:taxon-name-part taxon-name-part-type="species" reg="nigripes">nigripes</tp:taxon-name-part></tp:taxon-name></italic>, laterally directed apices of and gonocoxae (Fig. <xref ref-type="fig" rid="F14">14G</xref>) are different from the straight gonocoxae in <italic><tp:taxon-name><tp:taxon-name-part taxon-name-part-type="genus" reg="Nisotra">N.</tp:taxon-name-part><tp:taxon-name-part taxon-name-part-type="species" reg="gemella">gemella</tp:taxon-name-part></tp:taxon-name></italic> (Fig. <xref ref-type="fig" rid="F7">7G</xref>), dorsally directed apices in <italic><tp:taxon-name><tp:taxon-name-part taxon-name-part-type="genus" reg="Nisotra">N.</tp:taxon-name-part><tp:taxon-name-part taxon-name-part-type="species" reg="chrysomeloides">chrysomeloides</tp:taxon-name-part></tp:taxon-name></italic> (Fig. <xref ref-type="fig" rid="F4">4H</xref>), and inwardly directed apices in <italic><tp:taxon-name><tp:taxon-name-part taxon-name-part-type="genus" reg="Nisotra">N.</tp:taxon-name-part><tp:taxon-name-part taxon-name-part-type="species" reg="dohertyi">dohertyi</tp:taxon-name-part></tp:taxon-name></italic> (Fig. <xref ref-type="fig" rid="F5">5I</xref>). The setae of abdominal ventrite VIII, with one transverse line of long setae inside the apical margin and dense short setae along the apical margin (Fig. <xref ref-type="fig" rid="F14">14E</xref>) differs from the presence of several pairs of long setae along the apical margin in <italic><tp:taxon-name><tp:taxon-name-part taxon-name-part-type="genus" reg="Nisotra">N.</tp:taxon-name-part><tp:taxon-name-part taxon-name-part-type="species" reg="dohertyi">dohertyi</tp:taxon-name-part></tp:taxon-name></italic> (Fig. <xref ref-type="fig" rid="F5">5F, G</xref>).</p></tp:treatment-sec><tp:treatment-sec sec-type="host" id="SECID0EU3BI"><title>Host plant.</title><p>Adults in Taiwan feed on leaves of <italic><tp:taxon-name><tp:taxon-name-part taxon-name-part-type="genus" reg="Hibiscus">Hibiscus</tp:taxon-name-part><tp:taxon-name-part taxon-name-part-type="species" reg="taiwanensis">taiwanensis</tp:taxon-name-part></tp:taxon-name></italic>, which is an endemic plant.</p></tp:treatment-sec><tp:treatment-sec sec-type="distribution" id="SECID0EF4BI"><title>Distribution.</title><p>China, Laos, Myanmar, Taiwan, and Thailand.</p><p><xref ref-type="bibr" rid="B50">Zhang and Yang (2007)</xref> provided a key to Chinese species of <italic><tp:taxon-name><tp:taxon-name-part taxon-name-part-type="genus" reg="Nisotra">Nisotra</tp:taxon-name-part></tp:taxon-name></italic>. We think most of the key is appropriate, but lengths of bodies and some coloration characters are too variable for reliable diagnoses. It is modified to include species from Taiwan as follows:</p><table-wrap content-type="key" position="anchor" orientation="portrait"><table id="TID0EKSAE" rules="all"><tbody><tr><td rowspan="1" colspan="1">1</td><td rowspan="1" colspan="1">Distinct longitudinal groove on each side of anterior margin of pronotum; pronotum less convex</td><td rowspan="1" colspan="1">
                    <bold>2</bold>
                  </td></tr><tr><td rowspan="1" colspan="1">–</td><td rowspan="1" colspan="1">Inconspicuous longitudinal groove on each side of anterior margin of pronotum</td><td rowspan="1" colspan="1">
                    <bold>5</bold>
                  </td></tr><tr><td rowspan="1" colspan="1">2</td><td rowspan="1" colspan="1">Body ovate (1.1 × longer than wide); confused punctures on elytra; pronotum dull and with micro-reticulation</td><td rowspan="1" colspan="1">
                    <bold><italic><tp:taxon-name><tp:taxon-name-part taxon-name-part-type="genus" reg="Nisotra">N.</tp:taxon-name-part><tp:taxon-name-part taxon-name-part-type="species" reg="dohertyi">dohertyi</tp:taxon-name-part></tp:taxon-name></italic> (Maulik)</bold>
                  </td></tr><tr><td rowspan="1" colspan="1">–</td><td rowspan="1" colspan="1">Body oblong (1.2 × longer than wide); punctures on elytra arranged into paired longitudinal rows; pronotum shining and lacking micro-reticulation</td><td rowspan="1" colspan="1">
                    <bold>3</bold>
                  </td></tr><tr><td rowspan="1" colspan="1">3</td><td rowspan="1" colspan="1">Legs black</td><td rowspan="1" colspan="1">
                    <bold><italic><tp:taxon-name><tp:taxon-name-part taxon-name-part-type="genus" reg="Nisotra">N.</tp:taxon-name-part><tp:taxon-name-part taxon-name-part-type="species" reg="nigripes">nigripes</tp:taxon-name-part></tp:taxon-name></italic> Jacoby</bold>
                  </td></tr><tr><td rowspan="1" colspan="1">–</td><td rowspan="1" colspan="1">Legs yellowish brown</td><td rowspan="1" colspan="1">
                    <bold>4</bold>
                  </td></tr><tr><td rowspan="1" colspan="1">4</td><td rowspan="1" colspan="1">Specimens collected from Taiwan</td><td rowspan="1" colspan="1">
                    <bold><italic><tp:taxon-name><tp:taxon-name-part taxon-name-part-type="genus" reg="Nisotra">N.</tp:taxon-name-part><tp:taxon-name-part taxon-name-part-type="species" reg="nigripes">nigripes</tp:taxon-name-part></tp:taxon-name></italic> Jacoby</bold>
                  </td></tr><tr><td rowspan="1" colspan="1">–</td><td rowspan="1" colspan="1">Specimens collected from other areas</td><td rowspan="1" colspan="1">
                    <bold><italic><tp:taxon-name><tp:taxon-name-part taxon-name-part-type="genus" reg="Nisotra">N.</tp:taxon-name-part><tp:taxon-name-part taxon-name-part-type="species" reg="chrysomeloides">chrysomeloides</tp:taxon-name-part></tp:taxon-name></italic> Jacoby</bold>
                  </td></tr><tr><td rowspan="1" colspan="1">5</td><td rowspan="1" colspan="1">Longitudinal groove of each side of basal margin of pronotum inconspicuous and short, &lt; 1/5 of pronotum</td><td rowspan="1" colspan="1">
                    <bold><italic><tp:taxon-name><tp:taxon-name-part taxon-name-part-type="genus" reg="Nisotra">N.</tp:taxon-name-part><tp:taxon-name-part taxon-name-part-type="species" reg="gemella">gemella</tp:taxon-name-part></tp:taxon-name></italic> (Erichson)</bold>
                  </td></tr><tr><td rowspan="1" colspan="1">–</td><td rowspan="1" colspan="1">Longitudinal groove of each side of basal margin of pronotum distinct and long, &gt; 1/5 of pronotum</td><td rowspan="1" colspan="1">
                    <bold><italic><tp:taxon-name><tp:taxon-name-part taxon-name-part-type="genus" reg="Nisotra">N.</tp:taxon-name-part><tp:taxon-name-part taxon-name-part-type="species" reg="xinjiangana">xinjiangana</tp:taxon-name-part></tp:taxon-name></italic> Zhang &amp; Yang</bold>
                  </td></tr></tbody></table></table-wrap></tp:treatment-sec><tp:treatment-sec><!--Section generated to contain objects referenced in tp:taxon-treatment.--><fig id="F6" position="float" orientation="portrait"><object-id xmlns:xlink="http://www.w3.org/1999/xlink" content-type="doi" xlink:type="simple">10.3897/zookeys.1205.121928.figure6</object-id><object-id xmlns:xlink="http://www.w3.org/1999/xlink" content-type="arpha" xlink:type="simple">54AD66B3-61FA-5F48-B655-158622EF3869</object-id><label>Figure 6.</label><caption><p>Type specimens and labels <bold>A</bold><italic><tp:taxon-name><tp:taxon-name-part taxon-name-part-type="genus" reg="Haltica">Haltica</tp:taxon-name-part><tp:taxon-name-part taxon-name-part-type="species" reg="gemella">gemella</tp:taxon-name-part></tp:taxon-name></italic> Erichson, 1834, lectotype <bold>B</bold> aedeagus dissected from lectotype, left: dorsal view; right: lateral view <bold>C</bold> labels pinned with lectotype <bold>D</bold> labels pinned with a paralectotype <bold>E</bold><italic><tp:taxon-name><tp:taxon-name-part taxon-name-part-type="genus" reg="Sphaeroderma">Sphaeroderma</tp:taxon-name-part><tp:taxon-name-part taxon-name-part-type="species" reg="javana">javana</tp:taxon-name-part></tp:taxon-name></italic> Motschulsky, 1866, lectotype <bold>F</bold> aedeagus dissected from lectotype, left: dorsal view; right: lateral view <bold>G</bold> labels pinned with lectotype <bold>H</bold><italic><tp:taxon-name><tp:taxon-name-part taxon-name-part-type="genus" reg="Sphaeroderma">Sphaeroderma</tp:taxon-name-part><tp:taxon-name-part taxon-name-part-type="species" reg="orbiculata">orbiculata</tp:taxon-name-part></tp:taxon-name></italic> Motschulsky, 1866, lectotype <bold>I</bold> aedeagus dissected from lectotype, left: dorsal view; right: lateral view <bold>J</bold> labels pinned with lectotype <bold>K</bold><italic><tp:taxon-name><tp:taxon-name-part taxon-name-part-type="genus" reg="Nisotra">Nisotra</tp:taxon-name-part><tp:taxon-name-part taxon-name-part-type="species" reg="bowringi">bowringi</tp:taxon-name-part></tp:taxon-name></italic> Baly, 1876, lectotype <bold>L</bold> labels pinned with lectotype <bold>M</bold><italic><tp:taxon-name><tp:taxon-name-part taxon-name-part-type="genus" reg="Podagrica">Podagrica</tp:taxon-name-part><tp:taxon-name-part taxon-name-part-type="species" reg="hibisci">hibisci</tp:taxon-name-part></tp:taxon-name></italic> Bryant, 1941 <bold>N</bold> labels pinned with lectotype <bold>O</bold><italic><tp:taxon-name><tp:taxon-name-part taxon-name-part-type="genus" reg="Nisotra">Nisotra</tp:taxon-name-part><tp:taxon-name-part taxon-name-part-type="species" reg="nigripes">nigripes</tp:taxon-name-part></tp:taxon-name></italic> Jacoby, 1894, holotype <bold>P</bold> labels pinned with holotype.</p></caption><graphic xmlns:xlink="http://www.w3.org/1999/xlink" xlink:href="zookeys-1205-299_article-121928__-g006.jpg" position="float" orientation="portrait" xlink:type="simple" id="oo_1083043.jpg"><uri content-type="original_file" xlink:type="simple">https://binary.pensoft.net/fig/1083043</uri></graphic></fig><fig id="F2" position="float" orientation="portrait"><object-id xmlns:xlink="http://www.w3.org/1999/xlink" content-type="doi" xlink:type="simple">10.3897/zookeys.1205.121928.figure2</object-id><object-id xmlns:xlink="http://www.w3.org/1999/xlink" content-type="arpha" xlink:type="simple">A347CBDB-F2CD-5640-8259-28D618EC55C9</object-id><label>Figure 2.</label><caption><p>Type specimens and labels <bold>A</bold><italic><tp:taxon-name><tp:taxon-name-part taxon-name-part-type="genus" reg="Nisotra">Nisotra</tp:taxon-name-part><tp:taxon-name-part taxon-name-part-type="species" reg="chrysomeloides">chrysomeloides</tp:taxon-name-part></tp:taxon-name></italic> Jacoby, 1885, lectotype <bold>B</bold> labels pinned with lectotype <bold>C</bold><italic><tp:taxon-name><tp:taxon-name-part taxon-name-part-type="genus" reg="Podagrica">Podagrica</tp:taxon-name-part><tp:taxon-name-part taxon-name-part-type="species" reg="dohertyi">dohertyi</tp:taxon-name-part></tp:taxon-name></italic> Maulik, 1926, holotype <bold>D</bold> labels pinned with holotype.</p></caption><graphic xmlns:xlink="http://www.w3.org/1999/xlink" xlink:href="zookeys-1205-299_article-121928__-g002.jpg" position="float" orientation="portrait" xlink:type="simple" id="oo_1083039.jpg"><uri content-type="original_file" xlink:type="simple">https://binary.pensoft.net/fig/1083039</uri></graphic></fig><fig id="F7" position="float" orientation="portrait"><object-id xmlns:xlink="http://www.w3.org/1999/xlink" content-type="doi" xlink:type="simple">10.3897/zookeys.1205.121928.figure7</object-id><object-id xmlns:xlink="http://www.w3.org/1999/xlink" content-type="arpha" xlink:type="simple">462AF129-68B4-529C-BD73-85EFE887AA34</object-id><label>Figure 7.</label><caption><p><italic><tp:taxon-name><tp:taxon-name-part taxon-name-part-type="genus" reg="Nisotra">Nisotra</tp:taxon-name-part><tp:taxon-name-part taxon-name-part-type="species" reg="gemella">gemella</tp:taxon-name-part></tp:taxon-name></italic> (Erichson), adult <bold>A</bold> antenna, male <bold>B</bold> antenna, female <bold>C</bold> aedeagus, dorsal view <bold>D</bold> aedeagus, lateral view <bold>E</bold> abdominal ventrite VIII, female <bold>F</bold> spermatheca <bold>G</bold> gonocoxae.</p></caption><graphic xmlns:xlink="http://www.w3.org/1999/xlink" xlink:href="zookeys-1205-299_article-121928__-g007.jpg" position="float" orientation="portrait" xlink:type="simple" id="oo_1083044.jpg"><uri content-type="original_file" xlink:type="simple">https://binary.pensoft.net/fig/1083044</uri></graphic></fig><fig id="F5" position="float" orientation="portrait"><object-id xmlns:xlink="http://www.w3.org/1999/xlink" content-type="doi" xlink:type="simple">10.3897/zookeys.1205.121928.figure5</object-id><object-id xmlns:xlink="http://www.w3.org/1999/xlink" content-type="arpha" xlink:type="simple">0B2C2FCC-C053-552F-92BF-9D9671217617</object-id><label>Figure 5.</label><caption><p><italic><tp:taxon-name><tp:taxon-name-part taxon-name-part-type="genus" reg="Nisotra">Nisotra</tp:taxon-name-part><tp:taxon-name-part taxon-name-part-type="species" reg="dohertyi">dohertyi</tp:taxon-name-part></tp:taxon-name></italic> (Maulik), adult <bold>A</bold> antenna, male <bold>B</bold> antenna, female <bold>C</bold> apex of aedeagus, front view <bold>D</bold> base of aedeagus, dorsal view <bold>E</bold> aedeagus, lateral view <bold>F</bold> abdominal ventrite VIII, female, from China (Yunnan) <bold>G</bold> abdominal ventrite VIII, female, from China (Laos) <bold>H</bold> spermatheca <bold>I</bold> gonocoxae.</p></caption><graphic xmlns:xlink="http://www.w3.org/1999/xlink" xlink:href="zookeys-1205-299_article-121928__-g005.jpg" position="float" orientation="portrait" xlink:type="simple" id="oo_1083042.jpg"><uri content-type="original_file" xlink:type="simple">https://binary.pensoft.net/fig/1083042</uri></graphic></fig><fig id="F4" position="float" orientation="portrait"><object-id xmlns:xlink="http://www.w3.org/1999/xlink" content-type="doi" xlink:type="simple">10.3897/zookeys.1205.121928.figure4</object-id><object-id xmlns:xlink="http://www.w3.org/1999/xlink" content-type="arpha" xlink:type="simple">CBBF3BC4-7C51-582D-9B81-161E69D363BE</object-id><label>Figure 4.</label><caption><p><italic><tp:taxon-name><tp:taxon-name-part taxon-name-part-type="genus" reg="Nisotra">Nisotra</tp:taxon-name-part><tp:taxon-name-part taxon-name-part-type="species" reg="chrysomeloides">chrysomeloides</tp:taxon-name-part></tp:taxon-name></italic> Jacoby, adult <bold>A</bold> antenna, male <bold>B</bold> antenna, female <bold>C</bold> apex of aedeagus, front view <bold>D</bold> base of aedeagus, dorsal view <bold>E</bold> aedeagus, lateral view <bold>F</bold> abdominal ventrite VIII, female <bold>G</bold> spermatheca <bold>H</bold> gonocoxae.</p></caption><graphic xmlns:xlink="http://www.w3.org/1999/xlink" xlink:href="zookeys-1205-299_article-121928__-g004.jpg" position="float" orientation="portrait" xlink:type="simple" id="oo_1083041.jpg"><uri content-type="original_file" xlink:type="simple">https://binary.pensoft.net/fig/1083041</uri></graphic></fig></tp:treatment-sec><ref-list><ref id="B34"><mixed-citation xmlns:xlink="http://www.w3.org/1999/xlink" xlink:type="simple"><person-group><name name-style="western"><surname>Medvedev</surname><given-names>LN</given-names></name></person-group> (<year>2000</year>) <article-title><tp:taxon-name><tp:taxon-name-part taxon-name-part-type="family">Chrysomelidae</tp:taxon-name-part></tp:taxon-name> from the Nepal Himalayas, with revision of the genus <italic><tp:taxon-name><tp:taxon-name-part taxon-name-part-type="genus">Haplosomoides</tp:taxon-name-part></tp:taxon-name></italic> (<tp:taxon-name><tp:taxon-name-part taxon-name-part-type="class">Insecta</tp:taxon-name-part></tp:taxon-name>: <tp:taxon-name><tp:taxon-name-part taxon-name-part-type="order">Coleoptera</tp:taxon-name-part></tp:taxon-name>).</article-title><source>Stuttgarter Beitrage zur Naturkunde, Serie A, Biologie</source><volume>616</volume>: <fpage>1</fpage>–<lpage>32</lpage>.</mixed-citation></ref><ref id="B50"><mixed-citation xmlns:xlink="http://www.w3.org/1999/xlink" xlink:type="simple"><person-group><name name-style="western"><surname>Zhang</surname><given-names>Y</given-names></name><name name-style="western"><surname>Yang</surname><given-names>X</given-names></name></person-group> (<year>2007</year>) <article-title>A key to species of <italic><tp:taxon-name><tp:taxon-name-part taxon-name-part-type="genus">Nisotra</tp:taxon-name-part></tp:taxon-name></italic> Baly (<tp:taxon-name><tp:taxon-name-part taxon-name-part-type="order">Coleoptera</tp:taxon-name-part></tp:taxon-name>: <tp:taxon-name><tp:taxon-name-part taxon-name-part-type="family">Chrysomelidae</tp:taxon-name-part></tp:taxon-name>: <tp:taxon-name><tp:taxon-name-part taxon-name-part-type="subfamily">Alticinae</tp:taxon-name-part></tp:taxon-name>) from China, with description of a new species and two new records from China.</article-title><source>Proceedings of the Entomological Society of Washington</source><volume>109</volume>(<issue>4</issue>): <fpage>841</fpage>–<lpage>846</lpage>.</mixed-citation></ref><ref id="B20"><mixed-citation xmlns:xlink="http://www.w3.org/1999/xlink" xlink:type="simple"><person-group><name name-style="western"><surname>Kimoto</surname><given-names>S</given-names></name></person-group> (<year>1970</year>) <article-title>Notes on the <tp:taxon-name><tp:taxon-name-part taxon-name-part-type="family">Chrysomelidae</tp:taxon-name-part></tp:taxon-name> from Taiwan IV.</article-title><source>Kontyû</source><volume>38</volume>: <fpage>205</fpage>–<lpage>221</lpage>.</mixed-citation></ref><ref id="B23"><mixed-citation xmlns:xlink="http://www.w3.org/1999/xlink" xlink:type="simple"><person-group><name name-style="western"><surname>Kimoto</surname><given-names>S</given-names></name></person-group> (<year>1989</year>) <article-title>The Taiwanese <tp:taxon-name><tp:taxon-name-part taxon-name-part-type="family">Chrysomelidae</tp:taxon-name-part></tp:taxon-name> (<tp:taxon-name><tp:taxon-name-part taxon-name-part-type="class">Insecta</tp:taxon-name-part></tp:taxon-name>: <tp:taxon-name><tp:taxon-name-part taxon-name-part-type="order">Coleoptera</tp:taxon-name-part></tp:taxon-name>) collected by Dr. Kintaro Baba, on the occasion of his entomological survey in 1983 and 1986.</article-title><source>Kurume University Journal</source><volume>38</volume>: <fpage>237</fpage>–<lpage>272</lpage>. <ext-link xlink:href="https://cir.nii.ac.jp/crid/1520853832925934976" ext-link-type="uri" xlink:type="simple">https://cir.nii.ac.jp/crid/1520853832925934976</ext-link></mixed-citation></ref></ref-list></tp:taxon-treatment>
